# Supplementary material for: Systematically characterizing dysfunctional long intergenic non-coding RNAs in multiple brain regions of major psychosis
Source: Oncotarget. 2016 Sep 19;7(44):71087–98. doi: 10.18632/oncotarget.12122 (PMC5342065; doi:10.18632/oncotarget.12122)
Supplement: Supplementary file 2 [file oncotarget-07-71087-s002.xls]

## Sheet: mapping statistics
Table S1. Statistics of total number of sequencing reads and mapped reads for each sample.
sample ID	Diagnosis	Total # reads	# Read1 Mapped reads	# Read1 Unique reads	% Read1 Mapped reads	% Read1 Unique reads	# Read2 Mapped reads	# Read2 Unique reads	% Read2 Mapped reads	% Read2 Unique reads
BA11_1	BD	12860778	5437012	4369459	0.854867	0.685216	5437012	4369459	0.845518	0.679502
BA11_2	BD	13095402	5560719	4489678	0.856856	0.690463	5560719	4489678	0.849263	0.685688
BA11_3	BD	13272838	5705223	3980296	0.869473	0.604924	5705223	3980296	0.859684	0.599766
BA11_4	BD	13153522	5515027	4599603	0.849177	0.706343	5515027	4599603	0.838563	0.699372
BA11_5	BD	12504546	5534419	4067516	0.89349	0.654668	5534419	4067516	0.885185	0.650566
BA11_6	BD	12998784	5456503	4397858	0.848254	0.682094	5456503	4397858	0.839541	0.676657
BA11_7	BD	12812684	5334036	4396972	0.841598	0.692596	5334036	4396972	0.832618	0.686347
BA11_8	BD	12498512	5234558	4221757	0.84804	0.681774	5234558	4221757	0.837629	0.675562
BA11_9	BD	12811978	5323565	4262023	0.843852	0.673542	5323565	4262023	0.831029	0.665319
BA11_10	BD	12796636	5279772	4334546	0.839092	0.686446	5279772	4334546	0.825181	0.677451
BA11_11	BD	12588554	5567394	3619855	0.898812	0.583013	5567394	3619855	0.884517	0.575103
BA11_12	BD	12490986	5200690	4138702	0.846348	0.670779	5200690	4138702	0.832711	0.66267
BA11_13	BD	13223716	5647910	4262977	0.868854	0.653291	5647910	4262977	0.854209	0.644747
BA11_14	BD	12251592	5117994	4125011	0.8493	0.682452	5117994	4125011	0.835482	0.673384
BA11_15	BD	12518080	5250359	4322611	0.84636	0.695102	5250359	4322611	0.838844	0.690619
BA11_16	BD	12330658	4708411	3868720	0.86116	0.695338	4708411	3868720	0.763692	0.627496
BA11_17	control	12680814	5316487	4239600	0.847508	0.673911	5316487	4239600	0.838509	0.668664
BA11_18	control	12987312	5542928	4477140	0.860775	0.693554	5542928	4477140	0.853591	0.689464
BA11_19	control	12879820	5445291	4419410	0.868588	0.699105	5445291	4419410	0.845554	0.686253
BA11_20	control	12592694	4863132	4073751	0.856358	0.712411	4863132	4073751	0.772374	0.647002
BA11_21	control	12402114	5286696	4172798	0.859816	0.67725	5286696	4172798	0.852548	0.672917
BA11_22	control	12495276	5293519	4172238	0.852309	0.67061	5293519	4172238	0.847283	0.66781
BA11_23	control	12622890	5256310	4348601	0.842673	0.695862	5256310	4348601	0.832822	0.689002
BA11_24	control	12453566	5225093	4258213	0.848018	0.6893	5225093	4258213	0.839132	0.683854
BA11_25	control	12590506	4425057	3593145	0.71328	0.577747	4425057	3593145	0.70292	0.570771
BA11_26	control	12711752	5385333	4187051	0.860643	0.666493	5385333	4187051	0.8473	0.658769
BA11_27	control	13280978	5091651	4123972	0.778229	0.628156	5091651	4123972	0.766758	0.621034
BA11_28	control	13115426	5427994	4485549	0.838624	0.691199	5427994	4485549	0.827727	0.684011
BA11_29	SZ	12473998	4745176	4002002	0.849247	0.707092	4745176	4002002	0.760811	0.641655
BA11_30	SZ	12333606	5213918	4136137	0.853086	0.675497	5213918	4136137	0.845482	0.67071
BA11_31	SZ	13158430	5591174	4253037	0.860268	0.652289	5591174	4253037	0.849824	0.646435
BA11_32	SZ	12764252	5343953	4334482	0.846581	0.684989	5343953	4334482	0.837331	0.67916
BA11_33	SZ	13302196	5496503	4455267	0.83911	0.679176	5496503	4455267	0.826405	0.669854
BA11_34	SZ	12353250	5203714	4161275	0.851244	0.679107	5203714	4161275	0.842485	0.673713
BA11_35	SZ	13009932	5427967	4481481	0.846067	0.69709	5427967	4481481	0.834434	0.688932
BA11_36	SZ	13195166	5496800	4502149	0.840013	0.686336	5496800	4502149	0.833154	0.682394
BA11_37	SZ	12357002	5241712	4199973	0.859043	0.686955	5241712	4199973	0.848379	0.679772
BA11_38	SZ	12589362	5170502	4262438	0.835476	0.687313	5170502	4262438	0.821408	0.677149
BA11_39	SZ	12275728	5093296	4098024	0.842679	0.677129	5093296	4098024	0.829816	0.667663
BA11_40	SZ	13183144	5475469	4358603	0.845216	0.670489	5475469	4358603	0.830677	0.661239
BA11_41	SZ	13015710	5286211	4401669	0.824978	0.685103	5286211	4401669	0.812282	0.676362
BA11_42	SZ	13205196	5724787	4436662	0.877048	0.677463	5724787	4436662	0.867051	0.671957
BA11_43	SZ	12914622	4859858	3991559	0.856398	0.688887	4859858	3991559	0.752613	0.618146
BA11_44	SZ	12567552	4792238	3950769	0.866818	0.698988	4792238	3950769	0.762637	0.628725
BA11_average		1.27664e+07	5.28628e+06	4.22806e+06	0.848537	0.676081	5.28628e+06	4.22806e+06	0.828068	0.662356
BA24_1	BD	13018810	5844572	4190874	0.899657	0.643138	5844572	4190874	0.897866	0.643818
BA24_2	BD	12968230	5571110	4311535	0.860806	0.664141	5571110	4311535	0.859194	0.664938
BA24_3	BD	12544748	5340589	4167854	0.85261	0.663736	5340589	4167854	0.851446	0.664478
BA24_4	BD	13207596	5995061	4180017	0.908571	0.633256	5995061	4180017	0.90782	0.632972
BA24_5	BD	13284548	5728052	4590816	0.869917	0.687804	5728052	4590816	0.862363	0.691151
BA24_6	BD	12523418	5603880	4042811	0.895209	0.646212	5603880	4042811	0.894944	0.64564
BA24_7	BD	12234536	5257135	4081655	0.869465	0.663545	5257135	4081655	0.859393	0.667235
BA24_8	control	12816692	5380993	4125392	0.846638	0.637953	5380993	4125392	0.839685	0.643753
BA24_9	control	12616844	5438690	4456884	0.869885	0.705311	5438690	4456884	0.862132	0.706497
BA24_10	control	12763324	5475939	4327753	0.859464	0.678248	5475939	4327753	0.858074	0.678155
BA24_11	control	12523210	5427828	4366048	0.873781	0.694405	5427828	4366048	0.866843	0.697273
BA24_12	control	12310446	5498627	4094365	0.89419	0.664687	5498627	4094365	0.893327	0.665185
BA24_13	control	12251778	5152448	4103008	0.84234	0.669445	5152448	4103008	0.841094	0.669782
BA24_14	SZ	13006820	5798647	4333777	0.892889	0.665039	5798647	4333777	0.891632	0.666385
BA24_15	SZ	13217772	5793233	4421970	0.876506	0.669445	5793233	4421970	0.876582	0.669095
BA24_16	SZ	12363930	5489553	4032965	0.896107	0.644628	5489553	4032965	0.887995	0.652376
BA24_17	SZ	13010788	5665960	4239380	0.876742	0.646523	5665960	4239380	0.870963	0.651672
BA24_18	SZ	12231652	5566937	3957646	0.911879	0.646193	5566937	3957646	0.910251	0.647116
BA24_19	SZ	13294412	5947696	4285877	0.900578	0.63795	5947696	4285877	0.894766	0.644764
BA24_average		1.27468e+07	5.57773e+06	4.22688e+06	0.878802	0.66114	5.57773e+06	4.22688e+06	0.875072	0.663278
BA9_1	BD	12291322	5529440	3980251	0.901718	0.647537	5529440	3980251	0.899731	0.647652
BA9_2	BD	12998914	5653928	4184685	0.872096	0.644615	5653928	4184685	0.869908	0.643851
BA9_3	BD	11159362	4777364	3768489	0.866743	0.684755	4777364	3768489	0.856207	0.675395
BA9_4	BD	12533338	5130958	4208963	0.818719	0.671238	5130958	4208963	0.81877	0.671643
BA9_5	BD	12742078	5623378	4431175	0.891264	0.70094	5623378	4431175	0.882647	0.695518
BA9_6	BD	13017356	5796812	4222869	0.891502	0.65148	5796812	4222869	0.890628	0.648806
BA9_7	BD	12833974	5438178	4312654	0.849208	0.671567	5438178	4312654	0.847466	0.672068
BA9_8	control	12284562	5256856	4147577	0.865585	0.680974	5256856	4147577	0.855848	0.67525
BA9_9	control	12578226	5464042	4290441	0.87012	0.68197	5464042	4290441	0.86881	0.682201
BA9_10	control	12503440	5428042	4202317	0.869322	0.671492	5428042	4202317	0.868248	0.672186
BA9_11	control	12634422	5433962	4311391	0.862	0.68208	5433962	4311391	0.860184	0.682483
BA9_12	control	12874008	5627812	4228996	0.875647	0.655695	5627812	4228996	0.874291	0.656982
BA9_13	control	12945424	5664529	4473105	0.874913	0.691287	5664529	4473105	0.87514	0.691071
BA9_14	SZ	12943254	5619279	4509847	0.86677	0.69583	5619279	4509847	0.868295	0.696864
BA9_15	SZ	12700416	5532187	4416399	0.871875	0.696238	5532187	4416399	0.871182	0.695473
BA9_16	SZ	11251718	4906485	3749864	0.885985	0.670336	4906485	3749864	0.872131	0.666541
BA9_17	SZ	12357486	5271894	4272862	0.867336	0.698558	5271894	4272862	0.853231	0.691542
BA9_18	SZ	12242788	4495113	3523985	0.85842	0.658433	4495113	3523985	0.734328	0.575683
BA9_19	SZ	12916144	5645563	4367699	0.876673	0.676149	5645563	4367699	0.874187	0.676316
BA9_average		1.25162e+07	5.38399e+06	4.18966e+06	0.87031	0.675325	5.38399e+06	4.18966e+06	0.860065	0.669344
