# Supplementary material for: Systematically characterizing dysfunctional long intergenic non-coding RNAs in multiple brain regions of major psychosis
Source: Oncotarget. 2016 Sep 19;7(44):71087–98. doi: 10.18632/oncotarget.12122 (PMC5342065; doi:10.18632/oncotarget.12122)
Supplement: Supplementary file 3 [file oncotarget-07-71087-s003.xlsx]

## Sheet: knownLincRNA
Table S2. Genomic coordinates of known lincRNA genes
chr	start	end	strand	gene_id
chr22	17082777	17179632	+	ENSG00000100181
chr12	23334268	23404433	-	ENSG00000115934
chr13	30510042	30524625	+	ENSG00000122043
chr2	237957242	237964810	-	ENSG00000124835
chr20	61665569	61668380	-	ENSG00000125514
chr20	26035291	26073683	+	ENSG00000125804
chrY	6258472	6279605	+	ENSG00000129816
chrY	9590765	9611898	-	ENSG00000129845
chr11	2016406	2022700	-	ENSG00000130600
chr17	43580626	43612076	+	ENSG00000131484
chrY	24585740	24587605	-	ENSG00000131538
chrY	24291113	24292978	+	ENSG00000131548
chr18	1254384	1408345	-	ENSG00000132204
chr20	43285092	43324737	-	ENSG00000132832
chr19	58816715	58827023	+	ENSG00000142396
chr2	11239977	11272947	-	ENSG00000145063
chr7	47801074	47806370	+	ENSG00000146666
chrY	6317509	6325947	+	ENSG00000147753
chrY	9544433	9552871	-	ENSG00000147761
chr20	62921738	62944485	+	ENSG00000149656
chr1	211556145	211605878	+	ENSG00000153363
chr2	150624020	150715705	-	ENSG00000162947
chr2	177494317	177502659	-	ENSG00000163364
chr17	74553848	74561430	+	ENSG00000163597
chr10	135059982	135061395	-	ENSG00000166917
chr17	48838390	48844918	-	ENSG00000167117
chr19	16142117	16152926	+	ENSG00000167459
chr16	86365450	86383289	-	ENSG00000168367
chr6	131910	144885	-	ENSG00000170590
chr4	6675178	6677774	+	ENSG00000170846
chr13	45915480	45965872	+	ENSG00000170919
chr8	11433822	11438851	+	ENSG00000170983
chr2	111953927	112252677	-	ENSG00000172965
chr20	37075221	37079564	+	ENSG00000174365
chr14	94463616	94478040	+	ENSG00000175699
chr2	110969106	111002997	-	ENSG00000175701
chr2	111132715	111142019	-	ENSG00000175772
chr11	130184888	130263688	+	ENSG00000175773
chr7	2477398	2487485	+	ENSG00000175873
chr6	114225302	114242806	+	ENSG00000175967
chr1	152627953	152629280	+	ENSG00000176075
chr1	158167712	158173667	-	ENSG00000176320
chr1	204001575	204010393	-	ENSG00000176754
chr19	4769117	4772545	+	ENSG00000176840
chr1	2976179	2985001	-	ENSG00000177133
chr17	71746469	71824659	-	ENSG00000177338
chr17	47325601	47336024	+	ENSG00000177369
chr1	11837134	11839676	-	ENSG00000177553
chr1	752751	755214	+	ENSG00000177757
chr1	229394028	229406775	-	ENSG00000177788
chr14	21576202	21584862	+	ENSG00000178107
chr17	21825297	21826499	+	ENSG00000178130
chr1	76175688	76189696	-	ENSG00000178193
chr22	23804273	23829167	-	ENSG00000178248
chr18	77398928	77439745	-	ENSG00000178412
chr21	29385682	29395552	+	ENSG00000178457
chrX	134555868	134561999	+	ENSG00000178947
chr17	8123960	8127361	-	ENSG00000178977
chr17	12453099	12546171	+	ENSG00000179136
chr16	85316564	85319569	+	ENSG00000179219
chr7	65841031	65866325	-	ENSG00000179406
chr1	181205524	181207740	+	ENSG00000179452
chr15	44819455	44829121	-	ENSG00000179523
chr18	61747243	61816264	-	ENSG00000179676
chr17	7816642	7819271	-	ENSG00000179859
chr20	18768295	18774979	-	ENSG00000179935
chr19	51320937	51322134	+	ENSG00000180279
chr16	89225554	89230653	+	ENSG00000180422
chr19	38036372	38040073	-	ENSG00000180458
chr4	185261909	185275130	-	ENSG00000180712
chrY	8651351	8685423	-	ENSG00000180910
chr8	144778324	144780583	+	ENSG00000181097
chr2	232373137	232379050	-	ENSG00000181798
chr11	60383209	60454622	+	ENSG00000181995
chr22	42665759	42671202	+	ENSG00000182057
chr7	86954541	86974831	-	ENSG00000182165
chr19	52196593	52215640	+	ENSG00000182310
chr8	325931	333174	-	ENSG00000182366
chr21	46654255	46678645	+	ENSG00000182586
chr7	156264890	156433286	-	ENSG00000182648
chrY	9528709	9531566	+	ENSG00000183385
chr6	10429488	10435107	-	ENSG00000183674
chr2	111160491	111192743	-	ENSG00000184115
chr21	46720160	46725172	-	ENSG00000184274
chr21	32201357	32202078	-	ENSG00000184586
chr21	23470936	23488847	+	ENSG00000184856
chrY	23745486	23756552	-	ENSG00000184991
chr1	143354963	143467632	-	ENSG00000185044
chr17	79277571	79283048	-	ENSG00000185168
chr21	44881974	44899414	-	ENSG00000185186
chrX	155244288	155246502	-	ENSG00000185203
chr21	26758133	26804013	-	ENSG00000185433
chr1	224183659	224198309	+	ENSG00000185495
chrY	6338814	6341671	-	ENSG00000185700
chr12	111374389	111396012	+	ENSG00000185847
chr10	42970991	42990784	+	ENSG00000185904
chr2	110690738	110742667	+	ENSG00000186148
chr14	62584197	62596352	+	ENSG00000186369
chr14	55965996	56046828	-	ENSG00000186615
chr22	44965219	44968221	+	ENSG00000187012
chr14	106938445	106977000	+	ENSG00000187156
chr14	96116835	96146170	+	ENSG00000187621
chr22	18660805	18688682	-	ENSG00000187979
chr7	39773231	39832691	+	ENSG00000188185
chr22	20326328	20350457	+	ENSG00000188424
chr2	10143286	10146158	-	ENSG00000188525
chr1	178465031	178468769	-	ENSG00000188585
chr21	44866481	44873773	+	ENSG00000188660
chr17	41447213	41466567	-	ENSG00000188825
chr3	64064037	64073039	-	ENSG00000189196
chr3	6532166	6777816	+	ENSG00000189229
chr12	127210816	127230798	+	ENSG00000189238
chr22	17134956	17160374	-	ENSG00000189295
chr15	100884662	100890438	-	ENSG00000189419
chr12	91311800	91342446	+	ENSG00000196243
chr14	101123587	101142406	+	ENSG00000196273
chr16	1310953	1313846	-	ENSG00000196364
chr20	62665697	62671315	+	ENSG00000196421
chr14	66953072	66965271	+	ENSG00000196553
chr19	7019311	7021442	-	ENSG00000196589
chr6	147480061	147502128	+	ENSG00000196634
chr12	116971227	116974323	+	ENSG00000196668
chr16	70010200	70099851	-	ENSG00000196696
chr20	37049235	37063996	-	ENSG00000196756
chr4	1243088	1282079	+	ENSG00000196810
chrX	134229058	134232664	-	ENSG00000196972
chr14	98098984	98152995	-	ENSG00000197176
chr22	21468896	21478740	-	ENSG00000197210
chr6	33553883	33561115	-	ENSG00000197251
chr10	8092413	8095447	-	ENSG00000197308
chr19	11750591	11797382	+	ENSG00000197332
chr7	125557925	125573886	+	ENSG00000197462
chrX	151876743	151883038	-	ENSG00000197463
chr12	24719898	24737102	-	ENSG00000197503
chr6	168224556	168227389	-	ENSG00000198221
chr1	213025450	213031430	-	ENSG00000198468
chr12	65411248	65413586	+	ENSG00000198671
chr20	55689971	55697148	+	ENSG00000203266
chr9	99962757	100000982	-	ENSG00000203279
chr1	151763280	151766878	+	ENSG00000203288
chr1	51660767	51700768	-	ENSG00000203356
chr9	95909322	95910838	+	ENSG00000203364
chr2	33931953	34522820	+	ENSG00000203386
chrX	47157251	47158120	+	ENSG00000203402
chr10	110307733	110321573	-	ENSG00000203434
chr13	100151981	100153306	-	ENSG00000203441
chr1	10518612	10519395	+	ENSG00000203469
chr10	38742109	38755104	+	ENSG00000203496
chr6	6993424	6995787	+	ENSG00000203498
chr8	144816310	144828507	+	ENSG00000203499
chr11	63383780	63389143	+	ENSG00000203520
chr10	33973683	33975992	+	ENSG00000203565
chr12	67913609	67960906	+	ENSG00000203585
chr12	2113832	2120558	+	ENSG00000203593
chr1	168873143	169056243	-	ENSG00000203601
chr1	63604921	63628824	+	ENSG00000203605
chr1	32307620	32321169	-	ENSG00000203620
chr2	1624282	1629191	-	ENSG00000203635
chr3	177012230	177041206	+	ENSG00000203645
chrX	117973519	118015978	+	ENSG00000203650
chr6	168080306	168084467	-	ENSG00000203688
chr1	207974863	208042495	-	ENSG00000203709
chr1	200311672	200343482	-	ENSG00000203721
chr1	182376756	182383950	+	ENSG00000203729
chr1	173386932	173430501	-	ENSG00000203739
chr6	109072857	109091145	+	ENSG00000203801
chr6	105384169	105388402	-	ENSG00000203809
chr1	142620645	142729967	-	ENSG00000203849
chr6	86370710	86388451	-	ENSG00000203875
chr20	56532182	56534716	-	ENSG00000203971
chr20	48909257	48931459	+	ENSG00000203999
chr9	132245730	132275947	+	ENSG00000204054
chr6	40302693	40347624	+	ENSG00000204091
chr6	40312083	40313890	-	ENSG00000204092
chr6	37475124	37503392	+	ENSG00000204110
chr20	36305312	36311636	+	ENSG00000204117
chrX	72158003	72158798	+	ENSG00000204119
chr9	118650448	118687486	-	ENSG00000204148
chr10	44340754	44346070	+	ENSG00000204187
chr11	133902167	133916744	+	ENSG00000204241
chr9	105281918	105419796	+	ENSG00000204250
chrX	56755692	56844813	+	ENSG00000204272
chr17	76257430	76274573	-	ENSG00000204277
chr1	17516278	17524112	+	ENSG00000204362
chr2	129999746	130031421	-	ENSG00000204460
chr6	31141512	31145676	-	ENSG00000204528
chr2	110744640	110753717	+	ENSG00000204588
chr12	131649556	131697476	+	ENSG00000204603
chr19	50553846	50570050	+	ENSG00000204666
chr20	22380989	22401281	-	ENSG00000204684
chr5	174346085	174422516	-	ENSG00000204754
chr5	172381789	172386395	-	ENSG00000204758
chr2	75145275	75165545	+	ENSG00000204792
chr9	41961615	42019580	-	ENSG00000204837
chr9	40715662	40722679	+	ENSG00000204844
chr9	38620471	38624987	+	ENSG00000204860
chr2	65663845	66311773	+	ENSG00000204929
chr16	89232791	89235555	+	ENSG00000205015
chr16	88121647	88134591	-	ENSG00000205037
chr2	45392009	45550434	-	ENSG00000205054
chr12	92860227	92885867	+	ENSG00000205056
chr20	5476713	5485259	-	ENSG00000205181
chr17	18319042	18328411	+	ENSG00000205266
chr8	58890917	58896685	+	ENSG00000205293
chr17	14670900	14683520	-	ENSG00000205325
chr19	16126097	16138272	+	ENSG00000205396
chr6	4610890	4611538	+	ENSG00000205444
chr16	33775379	33778813	-	ENSG00000205452
chr22	51021455	51022306	+	ENSG00000205559
chr14	85991477	85996332	-	ENSG00000205562
chr20	29513582	29521213	-	ENSG00000205611
chr21	40249215	40328392	-	ENSG00000205622
chr7	53723202	53879624	-	ENSG00000205628
chr22	49288729	49294198	+	ENSG00000205632
chr22	48016792	48027318	-	ENSG00000205634
chr9	13927970	13945609	+	ENSG00000205636
chr6	203313	206392	+	ENSG00000205653
chrX	3847910	3855896	-	ENSG00000205662
chrX	3809479	3838787	-	ENSG00000205663
chr19	35890413	35910287	+	ENSG00000205786
chr4	27209127	27220026	-	ENSG00000205830
chr2	6868309	6910442	-	ENSG00000205837
chr4	8483997	8514337	+	ENSG00000205959
chr22	27063656	27068617	-	ENSG00000206028
chrX	90562780	90563877	+	ENSG00000206062
chr12	147073	149350	-	ENSG00000206114
chr18	53670844	53858493	-	ENSG00000206129
chr22	21655279	21679331	-	ENSG00000206142
chr15	26147507	26298267	+	ENSG00000206187
chr22	16147979	16193004	-	ENSG00000206195
chrX	13998185	14006939	-	ENSG00000212663
chr12	122233173	122241812	-	ENSG00000212694
chr15	69365266	69388160	+	ENSG00000212766
chrY	9578193	9596085	+	ENSG00000212855
chrY	6274285	6292186	-	ENSG00000212856
chr5	90519236	90519784	+	ENSG00000212930
chr22	49942329	49950121	+	ENSG00000212939
chr2	61368732	61372104	-	ENSG00000212978
chr22	49965912	49969074	-	ENSG00000213279
chr17	41026687	41050751	-	ENSG00000213373
chrX	130836678	130964671	-	ENSG00000213468
chr19	53418449	53426723	-	ENSG00000213793
chr6	171034285	171037576	+	ENSG00000213863
chr19	23442708	23457053	-	ENSG00000213971
chr12	130517999	130529602	-	ENSG00000214039
chr12	126927027	126957336	+	ENSG00000214043
chr19	15939771	15947130	+	ENSG00000214049
chr17	77681075	77686081	+	ENSG00000214105
chr3	194014254	194030592	-	ENSG00000214145
chr3	193675161	193721448	-	ENSG00000214146
chr7	77286977	77325582	-	ENSG00000214293
chr19	6393820	6412415	+	ENSG00000214347
chr3	108897012	108904104	+	ENSG00000214381
chr3	101659703	101716770	+	ENSG00000214407
chr15	91565849	91579841	+	ENSG00000214432
chr17	37775866	37778766	+	ENSG00000214546
chr14	101245747	101327368	+	ENSG00000214548
chr16	32896515	32900195	+	ENSG00000214614
chr2	42104214	42121179	+	ENSG00000214691
chr17	28903482	28999807	+	ENSG00000214719
chr8	144871090	144872629	+	ENSG00000214733
chr11	59036349	59051506	-	ENSG00000214797
chr8	125204912	125259639	-	ENSG00000214803
chr1	243242159	243265035	-	ENSG00000214837
chr12	9208182	9217666	-	ENSG00000214851
chr7	26438213	26538594	+	ENSG00000214870
chr9	90471930	90474314	-	ENSG00000214888
chr6	30766431	30798436	-	ENSG00000214894
chrX	150684023	150684717	+	ENSG00000214915
chr5	89196481	89200725	+	ENSG00000214942
chr21	35577356	35697334	+	ENSG00000214955
chr17	10482357	10526353	+	ENSG00000214970
chr5	43041677	43045492	+	ENSG00000215068
chrX	70934221	70938135	-	ENSG00000215115
chr8	58192102	58197290	+	ENSG00000215117
chr12	65153301	65173098	+	ENSG00000215159
chrX	68399400	68429767	+	ENSG00000215162
chr6	58272352	58287779	-	ENSG00000215190
chr5	5034472	5070117	+	ENSG00000215231
chr12	8388011	8395160	+	ENSG00000215241
chr10	6319650	6377944	+	ENSG00000215244
chr15	32691157	32727434	-	ENSG00000215304
chr21	17442842	17999716	+	ENSG00000215386
chr14	19889386	19904890	+	ENSG00000215394
chr22	37361289	37364213	+	ENSG00000215403
chr13	92000074	92006833	+	ENSG00000215417
chr21	46707967	46711653	+	ENSG00000215447
chr21	45225639	45232448	-	ENSG00000215458
chr22	21522047	21546445	+	ENSG00000215498
chr21	30565801	30660526	+	ENSG00000215533
chrY	24442945	24445023	-	ENSG00000215560
chr17	62745781	62778117	-	ENSG00000215769
chr1	238643684	238649323	-	ENSG00000215808
chr11	72926043	72926958	-	ENSG00000215841
chr1	147835127	147931933	-	ENSG00000215863
chr1	113362792	113393265	-	ENSG00000215866
chr1	104615645	104619709	+	ENSG00000215869
chr13	112248356	112294426	+	ENSG00000215881
chr1	16944751	16971178	-	ENSG00000215908
chr2	10592445	10595678	+	ENSG00000217258
chr13	52741844	52865692	-	ENSG00000217576
chr11	126872805	126875953	+	ENSG00000218109
chr1	22351681	22357716	+	ENSG00000218510
chr9	34394	35856	-	ENSG00000218839
chr2	241625751	241629831	+	ENSG00000219159
chr7	124869633	124904345	-	ENSG00000219445
chr13	64402973	64418258	-	ENSG00000219926
chr17	18314473	18317694	+	ENSG00000220161
chr6	93432721	93433547	-	ENSG00000220908
chr1	220998962	220999389	+	ENSG00000221571
chr2	59444843	59506535	+	ENSG00000222030
chr2	238337563	238343465	-	ENSG00000222032
chr21	26541745	26706139	-	ENSG00000222042
chr22	38428172	38430235	-	ENSG00000222044
chr6	6901255	6918948	-	ENSG00000223342
chr1	191827837	191859359	-	ENSG00000223344
chr3	21984058	22021320	+	ENSG00000223351
chr1	156682004	156682966	-	ENSG00000223356
chr2	12739113	12745271	+	ENSG00000223360
chr2	213775727	213784533	+	ENSG00000223373
chr10	110470276	110599121	+	ENSG00000223381
chr1	31297075	31307131	+	ENSG00000223382
chr3	172278678	172313397	-	ENSG00000223387
chr1	231010592	231014761	+	ENSG00000223393
chr1	201487831	201499602	+	ENSG00000223396
chr21	42948062	42953246	-	ENSG00000223400
chr14	101536248	101539274	+	ENSG00000223403
chr13	88453291	88456063	-	ENSG00000223404
chr20	38749682	38754998	+	ENSG00000223410
chr6	166322290	166401536	-	ENSG00000223414
chr10	123374939	123375353	-	ENSG00000223432
chrX	140713994	140714863	+	ENSG00000223438
chr9	95857221	95857811	-	ENSG00000223446
chr10	45432956	45451173	+	ENSG00000223462
chr2	196397759	196403405	+	ENSG00000223466
chr6	43819494	43820070	-	ENSG00000223469
chr10	34198166	34206723	+	ENSG00000223470
chr7	65956083	65958553	-	ENSG00000223473
chr7	55640864	55656029	+	ENSG00000223475
chr1	74100899	74180897	+	ENSG00000223479
chr6	169558187	169563019	-	ENSG00000223485
chrX	39868529	39871435	+	ENSG00000223486
chr6	68765243	68770394	+	ENSG00000223504
chrX	1851477	1874878	+	ENSG00000223511
chrY	16388092	16389369	-	ENSG00000223517
chr2	23553535	23554915	-	ENSG00000223530
chr2	16909391	16948822	+	ENSG00000223536
chrX	102024089	102140334	+	ENSG00000223546
chr2	140582465	140583446	-	ENSG00000223554
chr7	25632971	25790614	-	ENSG00000223561
chr1	211355498	211356446	-	ENSG00000223562
chr19	5558178	5568045	-	ENSG00000223573
chr22	20632023	20661407	-	ENSG00000223579
chr10	7139114	7139637	+	ENSG00000223581
chr6	134142285	134172938	+	ENSG00000223586
chr3	65431	66175	+	ENSG00000223587
chr5	7373230	7379903	+	ENSG00000223597
chr21	39378846	39382920	-	ENSG00000223608
chr13	109934321	109940081	+	ENSG00000223617
chr6	25053855	25057301	-	ENSG00000223623
chr13	112976881	112985539	-	ENSG00000223626
chr2	132160474	132166622	+	ENSG00000223631
chr6	58488888	58513860	+	ENSG00000223633
chr2	23580387	23583247	-	ENSG00000223634
chr1	229644248	229650019	+	ENSG00000223635
chrY	27329790	27330920	-	ENSG00000223641
chr7	112262433	112348135	+	ENSG00000223646
chr2	32018892	32029049	-	ENSG00000223647
chr1	562757	564390	-	ENSG00000223659
chr19	54703321	54703838	-	ENSG00000223660
chr7	91268162	91272827	-	ENSG00000223665
chr1	95051112	95057853	-	ENSG00000223675
chr9	33402855	33409946	+	ENSG00000223678
chr13	38624954	38717369	-	ENSG00000223685
chr22	36784671	36792562	+	ENSG00000223695
chr22	27254597	27261749	+	ENSG00000223704
chr3	195270871	195277400	+	ENSG00000223711
chrX	41134992	41136031	+	ENSG00000223714
chr3	176321931	176353320	-	ENSG00000223715
chr9	38360424	38376427	+	ENSG00000223716
chr1	48671637	48672515	+	ENSG00000223720
chr2	208104588	208394519	-	ENSG00000223725
chr22	27703444	27714499	-	ENSG00000223726
chr3	3292371	3668980	-	ENSG00000223727
chr9	137185777	137187243	-	ENSG00000223729
chr2	20251895	20254257	+	ENSG00000223734
chrX	28589649	28604512	-	ENSG00000223742
chrX	133677367	133680741	-	ENSG00000223749
chr2	742488	747767	+	ENSG00000223751
chr2	24422708	24424567	-	ENSG00000223754
chr1	149672997	149677289	+	ENSG00000223759
chr10	89351364	89365781	-	ENSG00000223761
chr1	852245	856396	-	ENSG00000223764
chr6	72160537	72168577	+	ENSG00000223765
chr21	46713200	46717269	+	ENSG00000223768
chr1	149239531	149265510	+	ENSG00000223779
chr9	41277733	41298538	+	ENSG00000223781
chr3	195563064	195587275	-	ENSG00000223783
chr10	6779344	6780988	+	ENSG00000223784
chr6	74779167	75400443	+	ENSG00000223786
chr9	137397318	137413288	+	ENSG00000223795
chr1	143647638	143745417	-	ENSG00000223804
chr21	40110945	40119384	-	ENSG00000223806
chr10	9012088	9015431	+	ENSG00000223808
chrX	134257167	134257532	-	ENSG00000223809
chr6	113678205	113689146	-	ENSG00000223811
chr3	191275113	191308145	+	ENSG00000223812
chr1	1072397	1079436	+	ENSG00000223823
chr2	102095852	102103284	+	ENSG00000223826
chr7	47009300	47067079	+	ENSG00000223829
chr10	31893528	31895146	+	ENSG00000223834
chr7	19393157	19618229	+	ENSG00000223838
chr1	219395590	219398839	-	ENSG00000223842
chr2	16060521	16076139	+	ENSG00000223850
chr7	560028	564869	+	ENSG00000223855
chr2	67267678	67269098	+	ENSG00000223859
chr2	64713487	64728038	+	ENSG00000223863
chr21	26499782	26507561	+	ENSG00000223870
chr7	157294016	157296271	+	ENSG00000223872
chr13	75824616	75826148	+	ENSG00000223880
chr1	198566854	198567998	-	ENSG00000223881
chr1	69521581	69650686	+	ENSG00000223883
chr2	7202858	7218011	-	ENSG00000223884
chr20	42839600	42854667	+	ENSG00000223891
chr1	31984036	31989846	+	ENSG00000223907
chr12	40550041	40561509	+	ENSG00000223914
chr2	60586351	60618510	-	ENSG00000223929
chr3	177919838	178103205	-	ENSG00000223930
chr2	64622354	64680932	-	ENSG00000223935
chr6	166186689	166188674	-	ENSG00000223942
chr1	37728340	37790701	-	ENSG00000223944
chr1	56880635	56881638	+	ENSG00000223956
chr21	44885189	44887178	+	ENSG00000223975
chr17	17577340	17581002	-	ENSG00000223979
chr2	490944	492655	-	ENSG00000223985
chr2	241920932	241925489	-	ENSG00000223991
chr10	87191699	87192271	-	ENSG00000223993
chr22	23035263	23035797	-	ENSG00000223999
chr1	172876040	172876824	+	ENSG00000224000
chr20	54036874	54043735	-	ENSG00000224008
chr5	131514927	131516821	-	ENSG00000224015
chr7	41141202	41173105	+	ENSG00000224017
chr21	25527484	25560655	-	ENSG00000224018
chr22	27959800	27969534	-	ENSG00000224027
chr2	140861152	140889349	-	ENSG00000224028
chrX	102881004	102881420	-	ENSG00000224031
chr10	5307996	5313199	-	ENSG00000224034
chr1	234845135	234855723	+	ENSG00000224037
chr2	151468895	151491862	+	ENSG00000224048
chr3	187513975	187523046	+	ENSG00000224049
chr22	32669407	32673173	+	ENSG00000224050
chr3	24137760	24144729	-	ENSG00000224074
chrY	9638762	9650854	+	ENSG00000224075
chr11	116969703	116978886	+	ENSG00000224077
chr1	95104017	95285837	-	ENSG00000224081
chr11	5226271	5228538	+	ENSG00000224091
chr2	103583866	103600887	-	ENSG00000224095
chr2	196313256	196343649	+	ENSG00000224099
chr21	44384749	44385473	-	ENSG00000224100
chrX	134252881	134254454	-	ENSG00000224107
chr2	5742637	5831620	-	ENSG00000224128
chr2	208527099	208531748	+	ENSG00000224137
chr7	126990182	126991577	+	ENSG00000224138
chr21	19933583	20132321	-	ENSG00000224141
chr6	28864307	28865099	+	ENSG00000224157
chr6	24742530	24752149	+	ENSG00000224164
chr1	113392650	113420493	+	ENSG00000224167
chr2	67789199	67801176	+	ENSG00000224173
chr1	16847189	16848291	+	ENSG00000224174
chr2	11534107	11543203	+	ENSG00000224177
chr2	11988748	12718474	+	ENSG00000224184
chr3	187676563	187694195	-	ENSG00000224187
chr10	130711143	130714535	+	ENSG00000224190
chr2	15808808	15820608	-	ENSG00000224194
chr1	63655660	63782902	-	ENSG00000224209
chr10	71754382	71767592	-	ENSG00000224222
chr2	138859454	138863475	+	ENSG00000224231
chr1	88365592	88371397	-	ENSG00000224235
chr3	898807	899774	+	ENSG00000224239
chr13	112761433	112762329	+	ENSG00000224243
chr21	16866251	16868443	-	ENSG00000224247
chr10	123495818	123499245	+	ENSG00000224250
chr1	159931008	159948851	+	ENSG00000224259
chr1	209701800	209741018	-	ENSG00000224260
chr10	43819113	43823380	+	ENSG00000224265
chr9	68324611	68340644	+	ENSG00000224267
chr22	48027423	48251349	+	ENSG00000224271
chr1	155961181	155971578	+	ENSG00000224276
chr1	170240744	170253349	-	ENSG00000224286
chrX	48364911	48367226	-	ENSG00000224292
chrX	43036243	43085847	+	ENSG00000224294
chr10	64883698	64885297	-	ENSG00000224301
chr9	132044737	132048007	+	ENSG00000224307
chr1	152902516	152921686	-	ENSG00000224308
chr16	24672743	24682383	-	ENSG00000224310
chr1	27555597	27560843	-	ENSG00000224311
chr7	27401462	27449557	+	ENSG00000224322
chr1	81000663	81050048	-	ENSG00000224326
chr13	30446750	30462542	-	ENSG00000224329
chr7	13893980	13898650	-	ENSG00000224330
chr2	208038358	208087514	+	ENSG00000224342
chr1	165738166	165744413	+	ENSG00000224358
chr1	144089214	144091946	-	ENSG00000224363
chr6	161293920	161339681	-	ENSG00000224371
chr6	135581134	135582071	+	ENSG00000224374
chr7	134368896	134372742	+	ENSG00000224375
chr2	232253687	232259702	+	ENSG00000224376
chr10	4426438	4452804	+	ENSG00000224382
chr2	217455149	217471661	-	ENSG00000224391
chr20	48884023	48896332	+	ENSG00000224397
chr2	16535524	16613970	+	ENSG00000224400
chr22	34604130	34605251	-	ENSG00000224404
chr13	30492784	30500788	-	ENSG00000224405
chr3	186172771	186211450	-	ENSG00000224406
chr1	33183335	33190838	-	ENSG00000224409
chr21	47456966	47459721	+	ENSG00000224413
chr6	168698749	168702794	-	ENSG00000224417
chr13	99229498	99231084	+	ENSG00000224418
chr13	21877654	21922860	-	ENSG00000224429
chr1	99937971	99999571	-	ENSG00000224445
chr6	143267184	143277835	-	ENSG00000224460
chr6	161119320	161121664	+	ENSG00000224477
chr6	159528823	159537085	+	ENSG00000224478
chr1	147801124	147816764	+	ENSG00000224481
chr10	87192619	87208718	+	ENSG00000224504
chr6	125995499	126041364	+	ENSG00000224506
chr13	30677315	30683012	-	ENSG00000224511
chr3	13692196	13788132	+	ENSG00000224514
chr1	161526080	161526868	-	ENSG00000224515
chr6	6758509	6759524	-	ENSG00000224532
chr1	212640158	212641085	-	ENSG00000224535
chr9	22767174	22768315	+	ENSG00000224549
chr2	132394598	132407188	+	ENSG00000224559
chr20	46020673	46041071	-	ENSG00000224565
chr2	108145943	108172782	+	ENSG00000224568
chr2	177502438	177520686	+	ENSG00000224577
chr6	29497197	29501345	+	ENSG00000224582
chr6	75352100	75361718	+	ENSG00000224583
chr1	38512986	38584697	+	ENSG00000224592
chr10	80703085	80827652	-	ENSG00000224596
chr6	92100031	92102718	-	ENSG00000224605
chr1	59597608	59664293	-	ENSG00000224609
chrX	39085356	39159040	-	ENSG00000224610
chr2	154028501	154058240	-	ENSG00000224612
chr1	103960701	104068105	-	ENSG00000224613
chr1	100729565	100731676	-	ENSG00000224616
chr1	16485761	16488378	+	ENSG00000224621
chr2	18966073	18969018	+	ENSG00000224626
chr20	37034658	37045444	-	ENSG00000224635
chr2	174745593	174764156	-	ENSG00000224638
chr9	37383175	37384431	-	ENSG00000224648
chr21	30554348	30560116	-	ENSG00000224649
chr3	195869507	195887761	+	ENSG00000224652
chr2	122548020	122554278	+	ENSG00000224655
chr6	148558721	148604544	-	ENSG00000224658
chr1	108963311	108975806	+	ENSG00000224698
chr20	7328114	7348279	+	ENSG00000224711
chr10	66660894	66684276	-	ENSG00000224714
chr22	47741319	47769291	+	ENSG00000224715
chr1	205425057	205438152	+	ENSG00000224717
chr1	175846479	175849604	+	ENSG00000224718
chr2	43228495	43233200	-	ENSG00000224739
chr10	92213927	92262725	+	ENSG00000224750
chr10	134774844	134775741	-	ENSG00000224758
chr10	38464596	38501285	+	ENSG00000224761
chrX	136638350	136646546	-	ENSG00000224765
chr10	10100685	10105465	+	ENSG00000224788
chr22	39688993	39691568	+	ENSG00000224794
chrX	56999943	57001229	+	ENSG00000224799
chr1	47644922	47646011	+	ENSG00000224805
chr1	182031812	182038388	-	ENSG00000224810
chr10	103464409	103468158	-	ENSG00000224817
chr1	201433511	201434274	-	ENSG00000224818
chr2	221655798	221662613	+	ENSG00000224819
chr21	25676863	25693690	-	ENSG00000224832
chr9	129351873	129375979	-	ENSG00000224842
chr6	26924771	26991703	+	ENSG00000224843
chr2	238031553	238032740	-	ENSG00000224844
chr9	99449338	99483403	+	ENSG00000224848
chr6	98150157	98155979	+	ENSG00000224849
chr2	103628237	103636356	+	ENSG00000224850
chr10	92806923	92821916	+	ENSG00000224851
chr13	73987610	74222390	-	ENSG00000224853
chr1	121315744	121322322	-	ENSG00000224857
chr1	46912345	46915376	-	ENSG00000224863
chr7	131582400	131633712	+	ENSG00000224865
chr20	31802726	31804873	-	ENSG00000224876
chr3	8615412	8634810	-	ENSG00000224884
chr6	153115631	153153048	-	ENSG00000224893
chr7	124791380	124793665	-	ENSG00000224899
chr19	36088809	36092403	+	ENSG00000224910
chr10	89102493	89117639	+	ENSG00000224914
chr3	95031	96029	-	ENSG00000224918
chr21	15142253	15144061	+	ENSG00000224922
chr21	22114908	22175534	-	ENSG00000224924
chr21	46419122	46424642	-	ENSG00000224930
chr4	118235753	118281795	-	ENSG00000224932
chr13	76587159	76588637	-	ENSG00000224933
chr10	101190948	101197874	+	ENSG00000224934
chr9	12098660	12159147	-	ENSG00000224935
chr1	234765057	234770526	+	ENSG00000224939
chr1	159436111	159453166	+	ENSG00000224943
chr6	92339633	92400146	-	ENSG00000224944
chr1	117035645	117041834	-	ENSG00000224950
chr3	577914	887698	+	ENSG00000224957
chr2	112249520	112252388	-	ENSG00000224959
chr20	10733738	10734614	+	ENSG00000224961
chr1	110751456	110752609	-	ENSG00000224965
chr1	177320722	177335408	+	ENSG00000224968
chr1	947377	948573	-	ENSG00000224969
chr1	173991647	173992123	+	ENSG00000224977
chr6	54704916	54705653	-	ENSG00000224984
chrY	19612838	19626898	+	ENSG00000224989
chr6	82523003	82523874	-	ENSG00000224995
chr9	108823635	108827106	-	ENSG00000225002
chr1	188477669	188505596	+	ENSG00000225006
chr22	19654546	19655078	+	ENSG00000225007
chrX	88678737	88701982	+	ENSG00000225012
chr13	30993656	30996374	-	ENSG00000225039
chr3	2004065	2029154	-	ENSG00000225044
chr9	121450030	121468238	-	ENSG00000225050
chr20	23635862	23637027	-	ENSG00000225056
chr3	187715210	187721778	-	ENSG00000225058
chr2	208125169	208135414	+	ENSG00000225064
chr22	22390743	22394463	+	ENSG00000225070
chr1	6296300	6299504	+	ENSG00000225077
chr9	85020103	85021154	+	ENSG00000225085
chr1	73214604	73364823	-	ENSG00000225087
chr6	58291908	58298496	+	ENSG00000225096
chr6	11990576	11992245	-	ENSG00000225102
chr13	25767245	25784433	-	ENSG00000225105
chr2	146326862	146345592	-	ENSG00000225107
chr1	110138847	110140403	+	ENSG00000225113
chr20	21068245	21086999	-	ENSG00000225127
chr7	85050438	85118609	+	ENSG00000225128
chr20	57927250	57932829	-	ENSG00000225129
chr6	140177241	140198528	-	ENSG00000225148
chr10	125185229	125187156	-	ENSG00000225152
chr2	45181803	45195901	+	ENSG00000225156
chr14	97409916	97411731	+	ENSG00000225163
chr2	216318430	216328594	+	ENSG00000225166
chr1	198952450	198954529	+	ENSG00000225172
chr6	28805646	28806783	-	ENSG00000225173
chr6	108444719	108480596	+	ENSG00000225174
chr6	139013685	139018425	+	ENSG00000225177
chr13	35009587	35214822	-	ENSG00000225179
chr9	98782014	98790247	-	ENSG00000225194
chr1	98453556	98515419	-	ENSG00000225206
chr10	103070775	103071262	+	ENSG00000225208
chr7	67485240	67497677	+	ENSG00000225209
chr14	19650018	19718563	+	ENSG00000225210
chr21	44251150	44256587	-	ENSG00000225218
chr2	58503012	58523683	+	ENSG00000225226
chr12	10089178	10096094	-	ENSG00000225231
chr1	213665644	213719790	+	ENSG00000225233
chr13	61259333	61268662	+	ENSG00000225249
chr22	16199666	16231333	-	ENSG00000225255
chr2	181436439	181557181	-	ENSG00000225258
chr10	4697619	4704611	+	ENSG00000225269
chr1	143211628	143240439	-	ENSG00000225278
chr20	21378456	21381029	+	ENSG00000225280
chr1	1365919	1369953	-	ENSG00000225285
chr10	114648494	114665870	+	ENSG00000225292
chr21	29094698	29123552	+	ENSG00000225298
chr13	20161258	20162490	+	ENSG00000225316
chr20	22260866	22263310	-	ENSG00000225321
chr1	166356964	166421869	-	ENSG00000225325
chr2	108784204	108834297	-	ENSG00000225328
chr7	104558007	104567077	-	ENSG00000225329
chr21	45578623	45579959	-	ENSG00000225331
chr1	224954602	224961043	+	ENSG00000225334
chr9	70922309	70923361	+	ENSG00000225337
chr6	34247456	34254545	+	ENSG00000225339
chr2	131287848	131294755	+	ENSG00000225341
chr12	40579811	40617605	-	ENSG00000225342
chr1	181159607	181160285	-	ENSG00000225359
chr2	26894122	26897332	-	ENSG00000225378
chr10	10826400	10836943	-	ENSG00000225383
chr3	26660821	26664181	-	ENSG00000225386
chr1	18712323	18715008	+	ENSG00000225387
chr6	137303302	137314371	-	ENSG00000225391
chrX	154697947	154716707	+	ENSG00000225393
chrX	72027259	72028044	-	ENSG00000225396
chr9	68397878	68409893	-	ENSG00000225411
chr22	23854681	23855789	-	ENSG00000225413
chr2	199417919	199637080	-	ENSG00000225421
chr10	131076515	131089986	+	ENSG00000225424
chr13	79361454	79366442	-	ENSG00000225427
chr21	44019390	44035168	-	ENSG00000225431
chr9	74920346	74958126	+	ENSG00000225434
chr2	74375136	74377188	+	ENSG00000225439
chr2	52600256	52617150	+	ENSG00000225444
chr1	91317316	91319843	+	ENSG00000225446
chr7	112740718	112786385	+	ENSG00000225457
chr20	40619780	40692609	+	ENSG00000225458
chrX	73164159	73290243	+	ENSG00000225470
chr10	81563813	81586350	-	ENSG00000225484
chr7	56549798	56550988	-	ENSG00000225488
chr20	29521637	29522987	-	ENSG00000225490
chr2	239419331	239463695	-	ENSG00000225493
chr7	89941810	89951906	+	ENSG00000225498
chr9	94903580	94922396	+	ENSG00000225511
chr1	226271340	226277993	+	ENSG00000225518
chr10	92754377	92766147	+	ENSG00000225519
chrY	7567398	7569288	-	ENSG00000225520
chr6	171045261	171046865	-	ENSG00000225532
chr7	114719012	114766368	+	ENSG00000225535
chr7	45500311	45581781	+	ENSG00000225537
chr2	195208993	195284369	+	ENSG00000225539
chr7	22611226	22701411	-	ENSG00000225541
chr1	170556390	170557377	-	ENSG00000225545
chr7	119344610	119547429	-	ENSG00000225546
chr3	27844253	27932792	+	ENSG00000225548
chr1	241587592	241596792	+	ENSG00000225554
chr7	137848186	137849383	+	ENSG00000225559
chrY	9185120	9193010	-	ENSG00000225560
chr1	219086099	219089526	-	ENSG00000225561
chr20	52416362	52417857	-	ENSG00000225563
chr9	105902805	106087316	-	ENSG00000225564
chr2	182555107	182558142	-	ENSG00000225570
chr13	78402357	78408085	+	ENSG00000225579
chr17	32806331	32806976	+	ENSG00000225582
chr2	107978738	108023785	+	ENSG00000225588
chr6	28827402	28832407	-	ENSG00000225595
chr9	39900346	39906219	+	ENSG00000225597
chr1	80839049	80840306	-	ENSG00000225598
chr1	76477009	76485041	+	ENSG00000225605
chr7	155059009	155059762	+	ENSG00000225612
chr6	52011612	52015917	-	ENSG00000225613
chr9	72433899	72435655	-	ENSG00000225626
chr21	44783212	44786446	+	ENSG00000225637
chr20	5488521	5490648	-	ENSG00000225640
chr1	25907969	25916847	+	ENSG00000225643
chr7	108238819	108254711	+	ENSG00000225647
chr2	13106910	13147138	-	ENSG00000225649
chr9	72701	88826	+	ENSG00000225655
chr1	230959387	230960453	-	ENSG00000225656
chr20	55152619	55173677	+	ENSG00000225657
chr1	46921495	46948147	+	ENSG00000225667
chr1	53793905	53802181	+	ENSG00000225675
chr22	30580633	30603098	-	ENSG00000225676
chr14	54066550	54080744	-	ENSG00000225680
chr9	115865618	115873780	-	ENSG00000225684
chrX	127457598	127734446	-	ENSG00000225689
chr7	76601996	76606278	-	ENSG00000225703
chr20	56644110	56647126	-	ENSG00000225708
chr7	68689683	68895909	-	ENSG00000225718
chr3	193920805	193967942	-	ENSG00000225742
chr2	112365418	112370095	+	ENSG00000225744
chr14	101403738	101426536	+	ENSG00000225746
chr1	29471006	29473506	-	ENSG00000225750
chr20	36247700	36251521	-	ENSG00000225759
chr13	111635654	111642911	+	ENSG00000225760
chr1	47846600	47874149	-	ENSG00000225762
chr2	105028685	105030466	-	ENSG00000225765
chr10	106234697	106240032	-	ENSG00000225768
chr6	9124454	9162010	-	ENSG00000225775
chr22	27042392	27072438	+	ENSG00000225783
chr20	51068003	51072158	-	ENSG00000225785
chr3	177652611	177655450	+	ENSG00000225790
chr6	52442105	52448783	+	ENSG00000225791
chr2	217469494	217475925	+	ENSG00000225794
chr7	100107340	100117549	+	ENSG00000225807
chr2	66554481	66556116	+	ENSG00000225815
chr17	69592479	69593420	+	ENSG00000225818
chr1	168756177	168762124	+	ENSG00000225826
chrX	15621004	15639607	+	ENSG00000225833
chr10	91406046	91410579	-	ENSG00000225836
chr1	180875787	180878302	+	ENSG00000225857
chr17	49414076	49419932	+	ENSG00000225860
chr22	37946033	37947742	+	ENSG00000225867
chr19	38314362	38345855	-	ENSG00000225868
chr13	111748185	111755444	+	ENSG00000225870
chr19	36279778	36288787	-	ENSG00000225872
chr3	44462619	44465499	-	ENSG00000225873
chr19	43326015	43331030	+	ENSG00000225877
chr6	169362705	169364436	-	ENSG00000225879
chr1	761586	762902	-	ENSG00000225880
chr7	132443730	132445392	+	ENSG00000225881
chrX	17988317	18122764	-	ENSG00000225882
chr2	192658151	192684976	+	ENSG00000225884
chr10	89367742	89419036	+	ENSG00000225913
chr6	32223488	32233615	+	ENSG00000225914
chr2	208091673	208093032	+	ENSG00000225916
chr1	232853817	232857996	+	ENSG00000225919
chr22	51174253	51176567	-	ENSG00000225929
chr15	30488239	30506743	+	ENSG00000225930
chr1	2497849	2501327	+	ENSG00000225931
chr1	101701239	101702084	-	ENSG00000225938
chr2	545805	546667	+	ENSG00000225942
chr6	37783553	37786994	-	ENSG00000225945
chr7	100606878	100611410	-	ENSG00000225946
chr10	6660678	6667308	+	ENSG00000225948
chr9	122735372	122736600	+	ENSG00000225960
chr2	6968645	6980595	-	ENSG00000225964
chr7	73149368	73150384	+	ENSG00000225969
chrX	142840832	142911228	+	ENSG00000225970
chr7	15728700	15730479	-	ENSG00000225974
chr19	37176342	37178351	-	ENSG00000225975
chr20	61733483	61735738	+	ENSG00000225978
chr2	198176117	198177464	+	ENSG00000225979
chr7	1499573	1503644	+	ENSG00000225981
chr1	182055686	182059247	+	ENSG00000225982
chr6	138264216	138266939	-	ENSG00000226004
chr10	3976711	3978005	+	ENSG00000226005
chr3	6190171	6407572	+	ENSG00000226022
chr1	16787443	16794976	+	ENSG00000226029
chr6	159485760	159486305	-	ENSG00000226032
chr13	90129862	90152763	-	ENSG00000226037
chr2	16383698	16385494	+	ENSG00000226041
chr21	23582258	23793139	+	ENSG00000226043
chr9	109879740	109883986	-	ENSG00000226047
chr10	77029577	77133258	+	ENSG00000226051
chr1	98676303	98738214	+	ENSG00000226053
chr7	35297992	35299340	-	ENSG00000226063
chr1	149284645	149286975	+	ENSG00000226067
chr6	40326483	40337213	-	ENSG00000226070
chr9	129289897	129292622	+	ENSG00000226078
chr6	114844615	114857039	-	ENSG00000226079
chr2	47452933	47466364	+	ENSG00000226087
chr6	82236819	82244632	-	ENSG00000226089
chr12	8448582	8549399	-	ENSG00000226091
chr7	20336331	20351335	+	ENSG00000226097
chr17	70068474	70089622	+	ENSG00000226101
chr10	38536850	38622083	+	ENSG00000226113
chr21	47476430	47477481	+	ENSG00000226115
chr2	231555636	231565244	-	ENSG00000226125
chr17	14629046	14633003	+	ENSG00000226130
chr1	48519217	48532873	+	ENSG00000226133
chr13	98327265	98330217	-	ENSG00000226134
chr17	79002933	79008501	-	ENSG00000226137
chr10	16320700	16337857	+	ENSG00000226140
chr6	129847771	129873732	-	ENSG00000226149
chr3	195638920	195640857	+	ENSG00000226155
chr10	91675246	91717130	-	ENSG00000226159
chr22	28112468	28117665	+	ENSG00000226169
chr1	119542967	119544015	-	ENSG00000226172
chrX	281725	282586	+	ENSG00000226179
chr6	169770093	169788480	-	ENSG00000226194
chr9	13446490	13487510	+	ENSG00000226197
chr1	208047140	208052418	-	ENSG00000226202
chr20	25936448	25949924	+	ENSG00000226203
chr21	20325582	20339376	-	ENSG00000226204
chr9	92501142	92523200	+	ENSG00000226206
chr6	98158829	98165073	-	ENSG00000226207
chr1	71181616	71185972	-	ENSG00000226208
chr2	146358475	146360991	-	ENSG00000226218
chr9	89563614	89616948	+	ENSG00000226237
chr13	74993310	75009296	+	ENSG00000226240
chr6	148062570	148064460	-	ENSG00000226249
chr13	19479579	19481950	+	ENSG00000226250
chr1	212398620	212412319	-	ENSG00000226251
chr3	6673376	6847136	-	ENSG00000226258
chr2	216804031	216806442	-	ENSG00000226276
chr2	421057	422303	+	ENSG00000226277
chr6	6692977	6711235	-	ENSG00000226281
chr22	21055220	21058894	+	ENSG00000226287
chr10	55050832	55070825	-	ENSG00000226296
chr3	40644616	40646918	-	ENSG00000226302
chr10	26213377	26222639	-	ENSG00000226304
chr20	55841853	55858054	+	ENSG00000226308
chrX	57148095	57153676	+	ENSG00000226310
chr13	85937736	86118705	+	ENSG00000226317
chr3	34200826	34604369	+	ENSG00000226320
chr22	45528901	45559662	-	ENSG00000226328
chr1	147635066	147700929	-	ENSG00000226335
chr9	71155952	71259358	+	ENSG00000226337
chr1	225898670	225923976	-	ENSG00000226349
chr13	20248764	20250024	+	ENSG00000226352
chr9	132200495	132201397	+	ENSG00000226355
chrY	20552880	20566932	-	ENSG00000226362
chr2	177042445	177043736	+	ENSG00000226363
chr13	85639222	85653055	-	ENSG00000226370
chr1	4007209	4009040	-	ENSG00000226374
chr1	173143439	173144642	-	ENSG00000226375
chr9	7930827	7935137	-	ENSG00000226376
chr7	130561495	130598069	-	ENSG00000226380
chr10	81422844	81526085	-	ENSG00000226381
chr2	156868129	156881125	-	ENSG00000226383
chr10	35104695	35105314	+	ENSG00000226386
chr2	42242765	42252442	-	ENSG00000226398
chr6	125691357	125695470	-	ENSG00000226409
chr10	33867859	33888968	-	ENSG00000226412
chr11	2004467	2011150	-	ENSG00000226416
chr1	113499037	113542118	+	ENSG00000226419
chr2	242967334	242968327	-	ENSG00000226423
chr10	94819420	94820183	-	ENSG00000226425
chr10	65796105	65797040	-	ENSG00000226426
chr21	34528938	34531416	+	ENSG00000226433
chrX	13395307	13421138	+	ENSG00000226434
chr2	235017725	235018125	+	ENSG00000226442
chr10	38265753	38281395	+	ENSG00000226447
chr6	82554902	82643197	-	ENSG00000226453
chr20	25731854	25733397	+	ENSG00000226465
chr22	29196671	29244547	+	ENSG00000226471
chr12	31149973	31158938	-	ENSG00000226472
chr1	61005921	61106163	-	ENSG00000226476
chr1	188874819	189006393	+	ENSG00000226486
chr1	20738797	20739746	-	ENSG00000226487
chr2	6636135	6643938	+	ENSG00000226488
chr21	42513427	42520060	-	ENSG00000226496
chr6	68936864	69039791	-	ENSG00000226497
chr2	70321026	70330352	-	ENSG00000226505
chr2	8026901	8039786	-	ENSG00000226506
chr2	105760571	105761882	+	ENSG00000226508
chr2	114334959	114336429	+	ENSG00000226516
chr13	44680514	44711372	-	ENSG00000226519
chr21	34484005	34496009	-	ENSG00000226527
chrX	51139363	51208513	+	ENSG00000226530
chr2	235993466	235997230	-	ENSG00000226542
chr2	47079159	47080635	-	ENSG00000226548
chr9	33580693	33605289	+	ENSG00000226562
chr9	106124234	106192174	-	ENSG00000226566
chr3	10801169	10805877	-	ENSG00000226567
chr7	63361201	63378372	+	ENSG00000226581
chr7	62787052	62814704	-	ENSG00000226587
chr6	47697563	47708477	-	ENSG00000226594
chr7	17503069	17598533	-	ENSG00000226598
chr1	223354486	223361496	+	ENSG00000226601
chr9	115511182	115512736	-	ENSG00000226609
chr13	19601977	19602841	+	ENSG00000226619
chr13	106356629	106416789	+	ENSG00000226620
chr2	62817390	62889789	-	ENSG00000226622
chr17	39705858	39710747	-	ENSG00000226629
chr1	143719663	143721171	-	ENSG00000226637
chr1	193648024	193696165	+	ENSG00000226640
chr1	222626082	222628047	-	ENSG00000226643
chr20	2187863	2193797	+	ENSG00000226644
chr11	116644105	116644921	+	ENSG00000226645
chr2	3160527	3161568	+	ENSG00000226649
chr4	124666078	124666828	-	ENSG00000226655
chr10	82289353	82295698	-	ENSG00000226659
chrX	118490264	118527558	-	ENSG00000226661
chr9	3684076	3689626	-	ENSG00000226669
chr6	14280358	14285376	-	ENSG00000226673
chr2	145425534	145940216	+	ENSG00000226674
chr10	81388513	81391944	-	ENSG00000226676
chrX	38080644	38082920	+	ENSG00000226679
chr7	122709303	122743643	-	ENSG00000226680
chr2	182286881	182290476	-	ENSG00000226681
chr6	97731179	97757924	+	ENSG00000226684
chr19	37742814	37756437	+	ENSG00000226686
chr7	12536055	12581536	+	ENSG00000226690
chr10	2114039	2123291	+	ENSG00000226694
chr1	27202624	27204736	+	ENSG00000226698
chr2	56190326	56274461	-	ENSG00000226702
chr6	49791425	49792495	-	ENSG00000226707
chr2	124200842	124202021	-	ENSG00000226708
chr12	8332805	8368747	+	ENSG00000226711
chr1	102189298	102195170	+	ENSG00000226715
chr9	10613202	10620420	+	ENSG00000226717
chr13	22446909	22449705	-	ENSG00000226722
chrX	72218227	72222695	-	ENSG00000226725
chr6	50061424	50066995	+	ENSG00000226733
chr22	50984844	50986081	+	ENSG00000226738
chr6	164767522	164769677	-	ENSG00000226739
chr22	27706612	27713417	+	ENSG00000226741
chr21	16134031	16135411	-	ENSG00000226751
chr10	3282563	3299402	-	ENSG00000226762
chr2	16137171	16203007	-	ENSG00000226764
chr7	127116937	127125858	+	ENSG00000226770
chr1	206214526	206223548	-	ENSG00000226780
chr3	177055416	177066954	-	ENSG00000226782
chr2	34608855	34860407	+	ENSG00000226785
chr2	99378401	99388543	-	ENSG00000226791
chr13	51656984	51746524	-	ENSG00000226792
chr9	83484673	83486210	-	ENSG00000226798
chr10	44354859	44390881	+	ENSG00000226808
chr2	126867676	126875562	-	ENSG00000226813
chr7	23245632	23247664	+	ENSG00000226816
chr2	66653867	66660602	-	ENSG00000226819
chr1	108614104	108617141	+	ENSG00000226822
chr9	110182565	110193083	-	ENSG00000226825
chr1	244080704	244210619	+	ENSG00000226828
chr7	67615270	67753220	-	ENSG00000226829
chr2	28931819	28959071	-	ENSG00000226833
chr1	94798823	94800404	+	ENSG00000226835
chr13	71589273	71742549	+	ENSG00000226846
chr1	29194087	29197779	+	ENSG00000226852
chr2	175352117	175353114	+	ENSG00000226853
chrX	75122940	75124693	+	ENSG00000226854
chr2	118889704	118943962	-	ENSG00000226856
chr3	186194516	186196159	+	ENSG00000226859
chr10	8340860	8343630	+	ENSG00000226861
chr1	211889270	211898744	-	ENSG00000226868
chr1	161735115	161736017	-	ENSG00000226889
chr1	65437908	65468159	-	ENSG00000226891
chr1	143498344	143517299	+	ENSG00000226897
chr10	134325130	134331695	-	ENSG00000226900
chr13	112554299	112555490	+	ENSG00000226903
chr9	70843567	70844228	+	ENSG00000226904
chrY	25082602	25119431	+	ENSG00000226906
chr3	49586739	49591799	-	ENSG00000226913
chr6	41470182	41487590	+	ENSG00000226917
chr1	229576031	229576767	-	ENSG00000226920
chr13	114581673	114586624	-	ENSG00000226921
chr1	220533073	220533525	-	ENSG00000226927
chr21	29911640	29912677	+	ENSG00000226935
chr1	53814160	53814905	-	ENSG00000226938
chr2	140123735	140136717	+	ENSG00000226939
chr1	6264900	6265840	-	ENSG00000226944
chr4	53578597	53586518	+	ENSG00000226950
chr22	50111701	50118154	-	ENSG00000226954
chr21	19031594	19032702	-	ENSG00000226956
chr7	110072296	110174811	-	ENSG00000226965
chr13	33451569	33485788	-	ENSG00000226968
chr1	1980642	1981509	-	ENSG00000226969
chr21	26212864	26430059	+	ENSG00000226983
chrX	13353360	13391753	+	ENSG00000226985
chr10	8442823	8503826	+	ENSG00000226990
chr2	239697289	239698357	-	ENSG00000226992
chr2	35024917	35410755	+	ENSG00000226994
chr20	5407541	5451740	-	ENSG00000226995
chr21	25415572	25422601	+	ENSG00000226996
chr22	20644408	20645991	+	ENSG00000227005
chr2	6506142	6515554	-	ENSG00000227007
chr6	112221692	112223054	-	ENSG00000227012
chr1	73230714	73245974	+	ENSG00000227016
chr7	30216003	30218630	-	ENSG00000227017
chr2	217732735	217733879	+	ENSG00000227021
chr10	44407892	44409684	+	ENSG00000227029
chr17	70319264	70636611	-	ENSG00000227036
chrX	10210379	10333363	+	ENSG00000227042
chr1	230011297	230021499	-	ENSG00000227043
chr2	20699331	20701071	-	ENSG00000227047
chrX	133684003	133693953	+	ENSG00000227060
chr2	197569	202605	+	ENSG00000227061
chr1	20480831	20487061	+	ENSG00000227066
chr21	23305635	23348000	-	ENSG00000227075
chr17	19322348	19327670	+	ENSG00000227078
chr1	121138614	121204983	+	ENSG00000227082
chrX	146981696	146982977	-	ENSG00000227083
chr9	41529583	41550381	-	ENSG00000227084
chr2	77879539	77881794	-	ENSG00000227088
chr6	21354642	21355527	-	ENSG00000227089
chr21	26258990	26275070	-	ENSG00000227090
chr2	177710721	177714156	-	ENSG00000227098
chr10	4067132	4070586	+	ENSG00000227101
chr2	238521620	238535168	+	ENSG00000227107
chr18	48872619	49088939	+	ENSG00000227115
chr6	19730658	19734798	-	ENSG00000227116
chr10	54733248	54735575	-	ENSG00000227121
chr11	131074894	131085058	+	ENSG00000227125
chr10	102989351	103029905	+	ENSG00000227128
chr6	40239305	40243976	-	ENSG00000227131
chr1	247687981	247690054	-	ENSG00000227135
chr10	80027085	80090352	+	ENSG00000227136
chr10	122938214	122945480	+	ENSG00000227143
chr7	62505205	62514809	-	ENSG00000227148
chr9	137444584	137445743	+	ENSG00000227150
chr2	105027659	105032070	+	ENSG00000227157
chr9	18360595	18362218	-	ENSG00000227167
chr1	4611795	4612205	-	ENSG00000227169
chr7	39585245	39605838	-	ENSG00000227172
chr10	13570516	13572262	+	ENSG00000227175
chr1	182681997	182683679	+	ENSG00000227181
chr1	239433025	239439761	-	ENSG00000227185
chr4	1145160	1147489	+	ENSG00000227189
chr6	143360562	143363461	-	ENSG00000227192
chr1	120876495	120905159	-	ENSG00000227193
chr20	26167556	26232162	-	ENSG00000227195
chr6	29091987	29096685	+	ENSG00000227206
chr6	28953980	28955261	+	ENSG00000227214
chr1	249153363	249158995	+	ENSG00000227237
chr1	194118603	194167824	+	ENSG00000227240
chr10	62776033	62786178	+	ENSG00000227244
chr13	44716682	44813010	+	ENSG00000227258
chr3	30566237	30568677	+	ENSG00000227260
chr9	101945655	101947173	+	ENSG00000227269
chr20	58090246	58091094	+	ENSG00000227282
chrX	119055224	119056803	-	ENSG00000227285
chr1	87819207	87837338	-	ENSG00000227290
chr2	38430505	38466732	-	ENSG00000227292
chr2	66462509	66463345	-	ENSG00000227293
chr20	56174751	56176256	-	ENSG00000227297
chr9	33719688	33722553	+	ENSG00000227301
chr7	62854166	62882424	+	ENSG00000227305
chr10	122685059	122740213	-	ENSG00000227307
chr2	220550103	220602659	+	ENSG00000227308
chr10	36185802	36187891	-	ENSG00000227313
chr13	19433967	19434882	+	ENSG00000227332
chr13	60788486	60789080	-	ENSG00000227336
chr10	3308195	3309207	+	ENSG00000227338
chr21	31581469	31584101	-	ENSG00000227342
chr13	79980444	79998463	+	ENSG00000227354
chr9	124137519	124214455	+	ENSG00000227355
chr10	99588235	99609555	-	ENSG00000227356
chr2	114435279	114461655	-	ENSG00000227359
chr6	156814360	156820905	-	ENSG00000227360
chr2	3891774	3895001	+	ENSG00000227363
chr2	2733680	2734729	-	ENSG00000227364
chr10	131567108	131567699	+	ENSG00000227374
chr7	25587382	25590682	-	ENSG00000227386
chr9	35772160	35790429	+	ENSG00000227388
chr2	162101250	162105561	+	ENSG00000227403
chr2	193614571	193641625	+	ENSG00000227418
chr1	196014126	196030203	-	ENSG00000227421
chr20	47657000	47662581	-	ENSG00000227431
chr21	47513178	47517444	-	ENSG00000227438
chr6	165241239	165245119	+	ENSG00000227455
chr21	35552978	35562220	+	ENSG00000227456
chr2	240547392	240552533	+	ENSG00000227459
chr9	86678358	86709492	+	ENSG00000227463
chr11	72281704	72284273	+	ENSG00000227467
chr14	106064028	106066546	-	ENSG00000227468
chr10	36378014	36378317	-	ENSG00000227475
chr20	43592435	43595043	-	ENSG00000227477
chr2	241166977	241195452	-	ENSG00000227479
chr7	33769904	33771676	-	ENSG00000227481
chr9	116413236	116445135	+	ENSG00000227482
chr1	63489878	63491329	+	ENSG00000227485
chrX	55934556	56041606	+	ENSG00000227486
chr7	15105832	15108276	+	ENSG00000227489
chr1	225888306	225939945	+	ENSG00000227496
chr3	34566310	34585372	-	ENSG00000227498
chr6	114189178	114194516	-	ENSG00000227502
chr6	170581562	170588975	+	ENSG00000227508
chr3	184222901	184226187	+	ENSG00000227509
chr13	61491176	61494141	+	ENSG00000227510
chr17	67573392	67899141	+	ENSG00000227517
chr22	32359344	32366387	+	ENSG00000227519
chr9	113901526	114047116	-	ENSG00000227531
chr7	35754644	35774497	+	ENSG00000227544
chr3	30566482	30567705	-	ENSG00000227549
chr1	142553293	142559170	+	ENSG00000227552
chr9	92782936	92803781	-	ENSG00000227555
chr7	151647471	151652070	-	ENSG00000227562
chr13	63757234	63801189	-	ENSG00000227564
chr2	111206819	111208641	+	ENSG00000227574
chr1	177362423	177566844	-	ENSG00000227579
chr6	167383114	167412553	-	ENSG00000227598
chr9	96197614	96199403	-	ENSG00000227603
chrX	106756213	106789051	-	ENSG00000227610
chr13	62895438	62896531	+	ENSG00000227611
chr9	132337688	132346835	+	ENSG00000227619
chr1	234859789	234867390	+	ENSG00000227630
chr1	8268732	8275270	+	ENSG00000227634
chr13	95364970	95368500	+	ENSG00000227640
chr13	64560504	64650144	-	ENSG00000227674
chr13	80140881	80144983	+	ENSG00000227676
chr2	103603781	103605023	+	ENSG00000227680
chr6	147981839	148275073	+	ENSG00000227681
chr10	45659676	45676875	-	ENSG00000227683
chr17	20516225	20536547	-	ENSG00000227685
chr21	43099341	43117496	+	ENSG00000227702
chr6	170125600	170139088	+	ENSG00000227704
chr6	68597538	68599231	-	ENSG00000227706
chr2	154194219	154213936	+	ENSG00000227708
chr1	227698297	227708178	-	ENSG00000227711
chr1	119802888	119869926	-	ENSG00000227712
chr2	724966	731224	-	ENSG00000227713
chr21	24849960	24863043	+	ENSG00000227716
chr2	13863173	13898277	+	ENSG00000227718
chr6	134957627	134963633	+	ENSG00000227723
chr10	19579152	19580409	-	ENSG00000227734
chr1	175873898	175889649	-	ENSG00000227740
chr7	121283388	121290414	-	ENSG00000227743
chr2	239840998	239847965	-	ENSG00000227744
chr6	147180317	147184217	+	ENSG00000227748
chr1	211813037	211827923	+	ENSG00000227764
chr9	76986447	76998446	+	ENSG00000227809
chr1	162008806	162009357	+	ENSG00000227818
chr2	216734646	216735241	+	ENSG00000227824
chr22	28072556	28110959	-	ENSG00000227838
chr10	113109697	113111861	-	ENSG00000227851
chr7	89073288	89123576	+	ENSG00000227863
chr7	125071401	125106455	+	ENSG00000227869
chr10	61496753	61513203	-	ENSG00000227877
chr22	27853208	27856021	-	ENSG00000227880
chr6	53605547	53611820	-	ENSG00000227885
chr8	12219527	12268510	+	ENSG00000227888
chr13	24072935	24077013	+	ENSG00000227893
chr10	88281702	88284858	+	ENSG00000227896
chr2	147637477	147655786	+	ENSG00000227902
chr5	55290995	55299477	+	ENSG00000227908
chr10	2208526	2211654	+	ENSG00000227912
chr9	100804	102941	-	ENSG00000227917
chr6	37512921	37518636	+	ENSG00000227920
chr1	222001008	222014008	-	ENSG00000227925
chr10	26953135	26965088	-	ENSG00000227932
chr9	35646267	35647096	+	ENSG00000227933
chr2	28671034	28673051	-	ENSG00000227938
chr1	209498801	209501877	+	ENSG00000227940
chr1	48154135	48169055	+	ENSG00000227947
chr1	246939315	246955687	+	ENSG00000227953
chr9	138096568	138129443	-	ENSG00000227958
chr1	110828997	110881793	-	ENSG00000227963
chr20	50448336	50479451	-	ENSG00000227964
chr2	216444130	216447358	-	ENSG00000227981
chr10	127371798	127398627	+	ENSG00000228021
chr6	30734602	30760027	+	ENSG00000228022
chr7	137029676	137039229	-	ENSG00000228031
chr2	52949815	53137158	-	ENSG00000228033
chr1	2512999	2515972	+	ENSG00000228037
chr2	139175854	139259268	-	ENSG00000228043
chr1	234782035	234818922	+	ENSG00000228044
chr10	89156780	89184549	-	ENSG00000228055
chr1	230138477	230142909	+	ENSG00000228058
chr2	151839020	151859988	+	ENSG00000228064
chr10	67330096	67526299	+	ENSG00000228065
chr1	212719036	212729407	+	ENSG00000228067
chr9	33512957	33514771	-	ENSG00000228072
chr2	64313484	64315380	-	ENSG00000228079
chr2	46619436	46621306	-	ENSG00000228100
chr1	20569588	20571148	+	ENSG00000228105
chr1	150488233	150490508	+	ENSG00000228126
chr1	116461997	116468529	+	ENSG00000228127
chr2	219765533	219795358	-	ENSG00000228135
chr9	42275939	42298165	+	ENSG00000228136
chrX	119251552	119253610	-	ENSG00000228139
chr1	15729475	15735929	-	ENSG00000228140
chr15	83379223	83382778	-	ENSG00000228141
chr9	98412436	98478000	+	ENSG00000228142
chr7	149095295	149098547	+	ENSG00000228151
chr21	14918354	14930782	+	ENSG00000228159
chrX	68789512	68790200	-	ENSG00000228160
chr2	235346972	235370771	+	ENSG00000228162
chr7	48700171	48702901	-	ENSG00000228173
chr1	30181698	30182394	-	ENSG00000228176
chr3	28616282	28799831	+	ENSG00000228214
chr1	191844625	191980390	+	ENSG00000228215
chr9	93719542	93727675	-	ENSG00000228216
chr3	177159709	177470093	+	ENSG00000228221
chr2	168149681	168414843	+	ENSG00000228222
chr6	26522076	26526807	+	ENSG00000228223
chr2	229548253	229549296	-	ENSG00000228226
chr21	47472510	47473019	+	ENSG00000228235
chr1	157202021	157206926	-	ENSG00000228239
chrY	24997731	24998862	+	ENSG00000228240
chr2	113348373	113349516	+	ENSG00000228251
chr1	213904759	213967930	+	ENSG00000228255
chr2	34902646	34963298	+	ENSG00000228262
chr3	193994471	194005157	+	ENSG00000228271
chr2	84542232	84577898	+	ENSG00000228272
chr4	74576019	74580244	+	ENSG00000228277
chr10	77502498	77503513	+	ENSG00000228280
chr1	202780082	202781284	+	ENSG00000228288
chr20	2644998	2646520	+	ENSG00000228293
chr14	19670480	19686002	-	ENSG00000228294
chr13	74138381	74162207	+	ENSG00000228295
chrY	27209230	27246039	-	ENSG00000228296
chr3	176531943	176534789	-	ENSG00000228308
chr1	185527504	185597659	-	ENSG00000228309
chr9	108316316	108320310	-	ENSG00000228317
chr1	700237	714006	-	ENSG00000228327
chr2	69059948	69064324	-	ENSG00000228329
chr7	3122886	3126055	-	ENSG00000228334
chr1	12882549	12883022	-	ENSG00000228338
chr20	58662895	59102516	+	ENSG00000228340
chr3	8121009	8154611	+	ENSG00000228351
chr10	3810107	3810943	+	ENSG00000228353
chr21	46798116	46799550	-	ENSG00000228355
chr4	118281781	118294008	+	ENSG00000228358
chr6	168630412	168641395	+	ENSG00000228361
chr6	2917128	2917967	+	ENSG00000228365
chrX	134193715	134257880	+	ENSG00000228372
chrY	9650924	9655122	+	ENSG00000228379
chr2	172629992	172632354	+	ENSG00000228389
chr2	2874330	2875003	-	ENSG00000228391
chr9	129032400	129038197	-	ENSG00000228392
chr7	104590762	104653491	-	ENSG00000228393
chr1	22350487	22351461	-	ENSG00000228397
chr2	124774435	124782750	-	ENSG00000228400
chr6	19802395	19804983	-	ENSG00000228412
chr2	61052267	61108449	-	ENSG00000228414
chr1	110370977	110414058	+	ENSG00000228420
chr20	11781111	11851363	-	ENSG00000228422
chr10	44161116	44162453	+	ENSG00000228426
chrX	70403409	70418025	-	ENSG00000228427
chr9	84887671	85179347	+	ENSG00000228430
chr1	222139683	222158306	+	ENSG00000228437
chr1	43241484	43242461	-	ENSG00000228452
chr1	227615	267253	-	ENSG00000228463
chr9	38804004	38851913	+	ENSG00000228467
chr6	10423373	10426409	-	ENSG00000228478
chr20	6711905	6716783	-	ENSG00000228482
chr2	98280680	98319527	+	ENSG00000228486
chr2	101338683	101339344	-	ENSG00000228488
chr6	132453055	132490514	+	ENSG00000228495
chr20	46586766	46587347	+	ENSG00000228503
chr1	95776484	95783819	-	ENSG00000228504
chr2	14756552	14770316	+	ENSG00000228505
chr9	120545726	120630349	+	ENSG00000228512
chr7	154995857	154996899	+	ENSG00000228521
chr1	9242066	9262678	-	ENSG00000228526
chr10	60064313	60065381	+	ENSG00000228527
chr2	105320216	105321967	+	ENSG00000228528
chr9	39925026	39926970	-	ENSG00000228534
chr1	219583023	219585283	-	ENSG00000228536
chr2	21861303	21872435	-	ENSG00000228538
chr2	62690262	62691205	+	ENSG00000228541
chrX	9217960	9243246	+	ENSG00000228543
chr6	35512409	35513446	+	ENSG00000228559
chr3	177401415	177409038	+	ENSG00000228561
chr7	63488230	63490483	-	ENSG00000228564
chr10	65424424	65750328	+	ENSG00000228566
chr7	156225217	156228527	-	ENSG00000228569
chr13	48399465	48410091	-	ENSG00000228573
chr2	159542415	159610287	+	ENSG00000228586
chr22	36081987	36085420	+	ENSG00000228587
chr2	60577730	60580151	-	ENSG00000228590
chr21	24733426	24757182	-	ENSG00000228592
chr7	44824649	44826939	-	ENSG00000228596
chr2	1550437	1623885	-	ENSG00000228613
chr6	53655673	53659072	-	ENSG00000228614
chrX	152876149	152878380	+	ENSG00000228616
chr2	216341390	216344971	+	ENSG00000228618
chr22	33501369	33502045	-	ENSG00000228622
chr7	53626907	53635942	-	ENSG00000228627
chr10	9800746	9801200	-	ENSG00000228636
chr17	70017992	70030233	-	ENSG00000228639
chr6	167655379	167659404	+	ENSG00000228648
chr7	22893797	22901021	+	ENSG00000228649
chr5	56066626	56068130	+	ENSG00000228650
chr10	54316462	54515169	-	ENSG00000228651
chr9	91586553	91591213	+	ENSG00000228658
chrX	130115564	130192120	-	ENSG00000228659
chr11	3875548	3876739	-	ENSG00000228661
chr13	63246418	63306492	-	ENSG00000228669
chr7	17719173	17720283	+	ENSG00000228675
chr6	84693447	84717042	+	ENSG00000228679
chr1	31971841	31974167	+	ENSG00000228682
chr10	80455819	80456779	-	ENSG00000228683
chr6	164007615	164009197	-	ENSG00000228692
chr1	168370067	168391894	-	ENSG00000228697
chr10	93542596	93558048	-	ENSG00000228701
chr6	125746773	125766329	-	ENSG00000228704
chr20	61405480	61406764	-	ENSG00000228705
chr9	118774640	118775244	+	ENSG00000228707
chr21	19849676	19858917	-	ENSG00000228708
chr21	45905460	45910171	+	ENSG00000228709
chr9	118501942	118506518	-	ENSG00000228714
chr6	2637170	2640235	+	ENSG00000228718
chr22	36841445	36850991	-	ENSG00000228719
chr3	190415712	190416637	-	ENSG00000228730
chr1	63715591	63717442	+	ENSG00000228734
chr7	54643745	54646487	-	ENSG00000228735
chr9	6047360	6066714	+	ENSG00000228739
chr7	106415457	106436010	+	ENSG00000228742
chr1	6784697	6790072	+	ENSG00000228750
chr6	22589366	22594062	-	ENSG00000228772
chr6	115954706	115955355	-	ENSG00000228777
chr10	101286838	101288018	+	ENSG00000228778
chr2	20068621	20084808	+	ENSG00000228784
chrY	27524447	27540866	-	ENSG00000228786
chr6	31021227	31027667	+	ENSG00000228789
chr1	211809248	211816209	-	ENSG00000228792
chr6	3594481	3624981	-	ENSG00000228793
chr1	762988	794826	+	ENSG00000228794
chr21	18003146	18013002	+	ENSG00000228798
chr2	895902	901137	-	ENSG00000228799
chr10	30842783	30843412	-	ENSG00000228800
chr8	52811885	52859733	+	ENSG00000228801
chr21	30742944	30746029	+	ENSG00000228817
chr13	88079469	88323514	-	ENSG00000228824
chr1	121236177	121252181	-	ENSG00000228826
chr9	35756709	35757937	-	ENSG00000228843
chr2	114588626	114600933	-	ENSG00000228857
chr9	41285357	41287306	+	ENSG00000228858
chr8	61544068	61548830	-	ENSG00000228862
chr2	96811341	96812751	-	ENSG00000228873
chr2	16405315	16410408	+	ENSG00000228876
chr9	137419028	137437090	+	ENSG00000228877
chr7	35791466	35840226	-	ENSG00000228878
chr13	45924458	45925485	+	ENSG00000228886
chr20	7127114	7234849	-	ENSG00000228888
chrY	9555262	9558905	-	ENSG00000228890
chrX	73168808	73169393	+	ENSG00000228906
chr2	220768772	220769610	-	ENSG00000228909
chr1	182098445	182283196	-	ENSG00000228918
chrX	27193037	27417114	-	ENSG00000228933
chr7	24236281	24295338	-	ENSG00000228944
chr2	20650803	20652708	+	ENSG00000228950
chr10	5658825	5660124	-	ENSG00000228951
chr3	187166633	187167238	+	ENSG00000228952
chr3	18486516	18959184	+	ENSG00000228956
chr20	40642674	40644118	-	ENSG00000228959
chr21	34331196	34332874	+	ENSG00000228961
chr6	32358287	32361463	+	ENSG00000228962
chr2	104741726	104763687	-	ENSG00000228968
chr1	95975672	96247898	+	ENSG00000228971
chr2	220489781	220491415	-	ENSG00000228973
chr2	242629829	242633704	+	ENSG00000228989
chr2	22167481	22188423	-	ENSG00000228999
chr13	80378553	80379820	+	ENSG00000229011
chrX	8831902	8835642	-	ENSG00000229012
chrX	134530354	134531689	+	ENSG00000229015
chr6	143287558	143359214	-	ENSG00000229017
chr21	27722099	27722953	-	ENSG00000229025
chr7	1200010	1204903	+	ENSG00000229043
chr1	71172136	71252151	+	ENSG00000229051
chr18	74401986	74405592	+	ENSG00000229055
chr2	176121978	176319368	+	ENSG00000229066
chr10	134334331	134335953	-	ENSG00000229081
chr14	106744269	106744975	+	ENSG00000229084
chr3	178819154	178865761	-	ENSG00000229102
chr7	15728003	15735116	+	ENSG00000229108
chr9	85834246	85849157	+	ENSG00000229109
chr2	112022860	112037457	+	ENSG00000229118
chr2	140227345	140235317	+	ENSG00000229131
chr13	21861545	21868998	+	ENSG00000229137
chr8	130363937	130692485	-	ENSG00000229140
chrX	51099796	51139314	-	ENSG00000229151
chr3	193560349	193561813	-	ENSG00000229155
chr2	38359779	38366088	-	ENSG00000229160
chr1	32037186	32041174	-	ENSG00000229167
chr13	80446721	80492079	+	ENSG00000229175
chr7	134030823	134035543	-	ENSG00000229177
chr3	195382436	195384798	-	ENSG00000229178
chr7	65991075	66007536	-	ENSG00000229180
chr20	32316737	32319634	-	ENSG00000229188
chr1	200993077	200997920	+	ENSG00000229191
chr7	47040218	47118726	-	ENSG00000229192
chr2	166651367	166702601	-	ENSG00000229195
chr7	129781571	129782455	+	ENSG00000229196
chr1	90976467	90999029	-	ENSG00000229201
chr2	132587374	132589604	-	ENSG00000229203
chr10	1205708	1210612	+	ENSG00000229205
chr2	103726217	103792718	-	ENSG00000229209
chr6	170188886	170198921	-	ENSG00000229214
chr2	29319709	29320391	-	ENSG00000229224
chr1	63543752	63544702	-	ENSG00000229225
chr1	231727038	231747836	-	ENSG00000229228
chr2	70630066	70649810	+	ENSG00000229229
chr7	12693804	12694610	+	ENSG00000229233
chrY	22627554	22681114	-	ENSG00000229236
chr10	10969021	10994197	-	ENSG00000229240
chr3	27872379	27875627	-	ENSG00000229243
chr9	125165686	125211256	+	ENSG00000229245
chr13	81617805	81618577	+	ENSG00000229246
chr13	78587018	78627730	+	ENSG00000229249
chr1	248647546	248648785	-	ENSG00000229255
chr20	18040137	18051652	+	ENSG00000229262
chrX	140013903	140079613	+	ENSG00000229269
chr3	16729493	16738986	-	ENSG00000229271
chr10	120763048	120763396	-	ENSG00000229272
chr6	29465286	29478333	+	ENSG00000229274
chr22	48537359	48539046	+	ENSG00000229275
chr6	3056124	3056995	+	ENSG00000229282
chr21	20502841	20506741	+	ENSG00000229289
chr1	236121179	236135125	-	ENSG00000229291
chr9	109346423	109354233	-	ENSG00000229297
chr7	62814835	62819684	+	ENSG00000229301
chr21	14371997	14389013	-	ENSG00000229306
chr13	62897790	62902966	+	ENSG00000229307
chrY	3904538	3968361	+	ENSG00000229308
chr13	81824573	81876542	+	ENSG00000229309
chr2	207731519	207733013	+	ENSG00000229321
chr13	51095069	51101585	-	ENSG00000229323
chrX	114957297	114959383	+	ENSG00000229335
chr2	178020350	178077390	-	ENSG00000229337
chr9	98361827	98368568	-	ENSG00000229345
chr2	217664331	217670058	+	ENSG00000229352
chr21	45870869	45875167	-	ENSG00000229356
chr11	3875842	3876629	+	ENSG00000229368
chr2	13677798	13749293	+	ENSG00000229370
chr13	114586640	114626485	+	ENSG00000229373
chr7	15880922	15881985	-	ENSG00000229379
chr21	46756622	46758580	+	ENSG00000229382
chr1	28969740	28975093	+	ENSG00000229388
chr15	30345145	30365267	-	ENSG00000229389
chr2	193494645	193510432	+	ENSG00000229395
chr6	10434549	10457014	+	ENSG00000229401
chr14	99624753	99626006	+	ENSG00000229402
chr7	51681947	51698566	+	ENSG00000229403
chr10	86039736	86054415	+	ENSG00000229404
chr7	36790292	36802686	+	ENSG00000229424
chr21	16742841	16774624	-	ENSG00000229425
chr3	184474177	184490943	-	ENSG00000229433
chr2	177370973	177372430	-	ENSG00000229434
chr13	39150777	39153131	+	ENSG00000229437
chr13	89193119	89197764	+	ENSG00000229443
chr9	88370957	88380027	-	ENSG00000229454
chr2	107871147	107982329	-	ENSG00000229457
chr7	46300662	46334067	+	ENSG00000229459
chr10	107568533	107578955	-	ENSG00000229466
chr19	38320191	38322797	+	ENSG00000229481
chr13	23743974	23744736	-	ENSG00000229483
chr1	12587766	12588462	+	ENSG00000229484
chr2	78315856	78354932	+	ENSG00000229494
chr6	79519432	79523020	-	ENSG00000229495
chr2	86042253	86052514	+	ENSG00000229498
chr13	112760409	112761196	-	ENSG00000229520
chr20	46612148	46613057	+	ENSG00000229522
chr1	41329586	41342342	+	ENSG00000229528
chr2	130626766	130635126	-	ENSG00000229536
chr1	63466168	63478142	-	ENSG00000229537
chr10	80053599	80060760	+	ENSG00000229543
chr13	43416550	43417023	-	ENSG00000229546
chr2	4184234	4188321	-	ENSG00000229550
chr13	23425912	23428277	+	ENSG00000229556
chr13	91779867	91783661	-	ENSG00000229557
chrX	45364633	45489447	+	ENSG00000229563
chr4	118755556	118791103	+	ENSG00000229565
chr10	80760241	80763560	-	ENSG00000229569
chr13	62578226	62603681	-	ENSG00000229578
chr9	128506033	128508831	-	ENSG00000229582
chrX	72001689	72002484	-	ENSG00000229583
chr1	166304121	166304999	+	ENSG00000229588
chr13	101593116	101596618	-	ENSG00000229599
chr6	94596618	94599128	+	ENSG00000229600
chr7	108549510	108592723	+	ENSG00000229603
chr20	59654196	59655235	+	ENSG00000229606
chr1	31283225	31288400	-	ENSG00000229607
chr13	27947485	27948503	+	ENSG00000229609
chr9	6704471	6707780	+	ENSG00000229611
chr9	93225806	93345026	-	ENSG00000229613
chr7	13141016	13743774	+	ENSG00000229618
chr2	21910306	21933495	-	ENSG00000229621
chr8	99973656	99980512	+	ENSG00000229625
chr7	46030504	46040497	+	ENSG00000229628
chr10	43474465	43476955	-	ENSG00000229630
chr1	69898938	69901092	+	ENSG00000229639
chr3	6004529	6165807	+	ENSG00000229642
chrY	6225260	6229454	-	ENSG00000229643
chr14	95873606	95876427	-	ENSG00000229645
chr6	14597745	14599921	-	ENSG00000229646
chr2	208104374	208110611	+	ENSG00000229647
chr10	103012578	103023307	-	ENSG00000229649
chr6	107143410	107147869	+	ENSG00000229654
chr10	33247773	33371030	+	ENSG00000229656
chr7	157074230	157075380	-	ENSG00000229660
chr11	1923877	1929145	+	ENSG00000229671
chr10	3793259	3805418	+	ENSG00000229672
chr9	93881344	93945044	+	ENSG00000229694
chr1	153146994	153164152	+	ENSG00000229699
chrX	129611043	129658231	-	ENSG00000229702
chr1	248855492	248862411	+	ENSG00000229703
chr4	76751904	76753858	+	ENSG00000229717
chr11	64658827	64660921	-	ENSG00000229719
chr6	169434292	169435737	-	ENSG00000229720
chr6	134927437	134930575	-	ENSG00000229722
chr13	115095034	115099423	-	ENSG00000229723
chr2	7561392	7590385	+	ENSG00000229727
chr20	1342266	1343229	+	ENSG00000229728
chr2	8279532	8283399	+	ENSG00000229740
chr2	105481955	105489053	-	ENSG00000229743
chr20	59652280	59652872	-	ENSG00000229755
chr22	26557876	26559180	-	ENSG00000229770
chr20	39326535	39327256	-	ENSG00000229771
chr2	121444211	121468093	-	ENSG00000229774
chr10	107900022	107948480	+	ENSG00000229775
chr2	176769099	176770230	-	ENSG00000229779
chr13	19184438	19185815	-	ENSG00000229788
chr13	19982182	19983669	-	ENSG00000229791
chr13	110053043	110053988	+	ENSG00000229792
chr6	958563	962511	-	ENSG00000229796
chr1	149590752	149591762	-	ENSG00000229801
chr2	56304552	56317517	-	ENSG00000229805
chrX	73040486	73072588	-	ENSG00000229807
chr17	79481073	79494802	+	ENSG00000229848
chr5	120535399	120693093	+	ENSG00000229855
chr6	74233341	74280319	+	ENSG00000229862
chr10	978966	988683	+	ENSG00000229869
chr1	206135293	206137984	-	ENSG00000229874
chr20	6427370	6509106	+	ENSG00000229876
chr7	63600873	63610436	+	ENSG00000229881
chr20	61265124	61267214	+	ENSG00000229882
chr22	42760406	42765242	-	ENSG00000229891
chr6	12007903	12009089	+	ENSG00000229896
chr1	41840676	41841341	-	ENSG00000229901
chr1	696291	697369	+	ENSG00000229905
chr3	197177198	197183525	-	ENSG00000229912
chr1	57289352	57292593	-	ENSG00000229913
chr6	168393502	168397757	-	ENSG00000229921
chr6	138266503	138293659	+	ENSG00000229922
chr6	131018457	131018923	+	ENSG00000229923
chr21	40260696	40275829	+	ENSG00000229925
chr13	43732767	43733602	+	ENSG00000229928
chr1	75428998	75430802	+	ENSG00000229943
chr20	44797043	44799876	-	ENSG00000229957
chr1	244232122	244256328	-	ENSG00000229960
chr1	157155178	157157195	+	ENSG00000229961
chr21	26887785	26890650	-	ENSG00000229962
chr3	193809350	193826963	+	ENSG00000229964
chr22	36948212	36948747	+	ENSG00000229971
chr20	38414363	38441871	+	ENSG00000229976
chr10	109517591	109871360	-	ENSG00000229981
chr1	212341549	212363601	+	ENSG00000229983
chr21	40218171	40220568	+	ENSG00000229986
chr1	198776622	198906558	-	ENSG00000229989
chr20	18303196	18339944	-	ENSG00000230010
chr9	107753077	107754062	-	ENSG00000230013
chr10	9317796	9329020	+	ENSG00000230014
chr1	240902719	240906911	-	ENSG00000230015
chr1	536816	659930	-	ENSG00000230021
chr1	24526730	24538183	+	ENSG00000230023
chr1	219608494	219615984	-	ENSG00000230024
chr1	76507376	76531913	+	ENSG00000230027
chr9	111014434	111017100	-	ENSG00000230030
chr7	156737415	156738339	+	ENSG00000230033
chr13	67946519	67954108	+	ENSG00000230040
chr22	27727748	27775226	+	ENSG00000230051
chr9	117418584	117424654	-	ENSG00000230054
chr13	40918094	40924440	-	ENSG00000230058
chr9	34665662	34681295	+	ENSG00000230074
chr2	5758459	5831250	-	ENSG00000230090
chr10	4457497	4468371	-	ENSG00000230096
chrX	48193110	48193874	-	ENSG00000230100
chr3	193723226	193788759	-	ENSG00000230102
chrX	56644824	56650891	+	ENSG00000230105
chr22	42834029	42842201	+	ENSG00000230107
chr10	21629162	21661879	-	ENSG00000230109
chr22	32555441	32556379	-	ENSG00000230120
chr10	7575169	7578527	+	ENSG00000230121
chr10	125115966	125277224	+	ENSG00000230131
chr20	24180403	24205224	+	ENSG00000230133
chr1	53832340	53833917	-	ENSG00000230138
chr13	62798230	62824080	+	ENSG00000230142
chrX	150084286	150089411	+	ENSG00000230153
chr13	107306264	107324511	+	ENSG00000230156
chrX	115826878	115828156	-	ENSG00000230159
chr2	195595319	195626159	+	ENSG00000230173
chr6	31409444	31414750	+	ENSG00000230174
chr20	4173712	4176590	+	ENSG00000230176
chr6	111599135	111599945	+	ENSG00000230177
chr1	149400063	149429348	+	ENSG00000230186
chr17	18981088	18991191	+	ENSG00000230197
chr6	148454945	148458540	-	ENSG00000230205
chr3	184264502	184274706	-	ENSG00000230215
chr20	62133640	62136464	+	ENSG00000230226
chr10	80112354	80115857	+	ENSG00000230229
chr21	19986749	20022678	+	ENSG00000230233
chr6	160693649	160697162	+	ENSG00000230234
chr6	108596846	108597750	+	ENSG00000230248
chr1	56381282	56410636	-	ENSG00000230250
chr9	96938884	96966850	-	ENSG00000230262
chr6	3182978	3195990	-	ENSG00000230269
chr1	86064814	86066417	+	ENSG00000230285
chr12	131832015	131852100	+	ENSG00000230294
chr10	30865628	30869111	+	ENSG00000230298
chr9	88400637	88408395	-	ENSG00000230303
chr6	79314184	79315753	-	ENSG00000230309
chr19	12663411	12664458	+	ENSG00000230310
chr6	33112560	33115544	+	ENSG00000230313
chrX	50838690	50914232	-	ENSG00000230317
chr21	33452629	33570125	-	ENSG00000230323
chr20	37842420	37853391	-	ENSG00000230324
chr22	48256420	48257811	+	ENSG00000230345
chr20	57935982	57939828	-	ENSG00000230352
chr9	11275314	11276314	-	ENSG00000230365
chr21	38580804	38594037	+	ENSG00000230366
chr1	803451	812283	-	ENSG00000230368
chr6	25061853	25063735	-	ENSG00000230372
chr21	26310745	26365129	-	ENSG00000230379
chr1	116971671	116975990	-	ENSG00000230381
chr20	23168765	23170944	+	ENSG00000230387
chr13	38055604	38058906	-	ENSG00000230390
chrX	118425492	118469573	+	ENSG00000230392
chrX	7975419	7986201	+	ENSG00000230394
chr20	22656710	22665982	-	ENSG00000230400
chr3	194485967	194489441	-	ENSG00000230401
chr1	101092605	101106169	-	ENSG00000230402
chr13	31569299	31570275	-	ENSG00000230403
chr1	234701044	234705834	+	ENSG00000230404
chr22	20336866	20341114	-	ENSG00000230410
chr1	1210603	1215800	+	ENSG00000230415
chr10	80008505	80434724	+	ENSG00000230417
chr6	171044839	171045633	+	ENSG00000230423
chr1	187610358	187612992	+	ENSG00000230426
chr1	95816807	95817810	-	ENSG00000230434
chr20	12286261	12297133	-	ENSG00000230437
chr6	2854896	2881641	-	ENSG00000230438
chr20	26113523	26114834	-	ENSG00000230440
chr2	13850656	14541087	-	ENSG00000230448
chr2	25427182	25432071	+	ENSG00000230452
chr3	50297735	50300790	+	ENSG00000230454
chr1	213991094	214160973	-	ENSG00000230461
chr22	16373081	16377055	+	ENSG00000230471
chr6	50555320	50604918	-	ENSG00000230472
chr7	1609709	1629262	+	ENSG00000230487
chr20	22990846	23011422	-	ENSG00000230492
chr1	77533605	77544167	+	ENSG00000230498
chr2	111953540	111964071	+	ENSG00000230499
chr20	10154168	10177638	+	ENSG00000230506
chr2	7811735	7812377	-	ENSG00000230515
chr9	32643101	32645024	-	ENSG00000230516
chr1	29656132	29676626	-	ENSG00000230523
chr2	67131568	67198594	+	ENSG00000230525
chr10	73638114	73638865	+	ENSG00000230526
chr6	137994597	137995691	+	ENSG00000230533
chr9	93867239	93869586	-	ENSG00000230537
chrX	2531029	2533388	-	ENSG00000230542
chr2	177588996	177684038	-	ENSG00000230552
chr10	43916186	43917548	+	ENSG00000230555
chr5	127039082	127277326	+	ENSG00000230561
chr20	5451853	5455828	+	ENSG00000230563
chr2	139228226	139231502	+	ENSG00000230569
chr10	3876142	3876920	+	ENSG00000230573
chr2	43324884	43329829	-	ENSG00000230587
chrX	73183790	73513409	-	ENSG00000230590
chr6	72038645	72039509	+	ENSG00000230597
chr3	10809149	10813403	+	ENSG00000230599
chr7	62840844	62846167	-	ENSG00000230600
chr2	98081083	98099107	-	ENSG00000230606
chr1	200443048	200447421	+	ENSG00000230623
chr6	164529652	164530726	-	ENSG00000230627
chr1	234805269	234831900	-	ENSG00000230628
chr6	14230006	14231801	-	ENSG00000230631
chr13	32872291	32872849	+	ENSG00000230633
chr13	27746396	27757135	+	ENSG00000230641
chr2	151027937	151157594	+	ENSG00000230645
chr17	14277456	14324343	+	ENSG00000230647
chr6	4019077	4021449	-	ENSG00000230648
chr7	135710509	135769416	+	ENSG00000230649
chr2	108439519	108443347	-	ENSG00000230651
chr7	23140847	23145322	-	ENSG00000230658
chrY	19664680	19691634	-	ENSG00000230663
chrX	139763271	139769870	-	ENSG00000230668
chr9	132192931	132213701	-	ENSG00000230676
chr7	46517420	46521176	-	ENSG00000230680
chr2	191882680	191883805	+	ENSG00000230686
chr1	175172364	175173985	-	ENSG00000230687
chr2	105275795	105281295	+	ENSG00000230690
chr2	216300976	216301715	+	ENSG00000230695
chr1	846815	850328	+	ENSG00000230699
chr1	169732070	169733789	-	ENSG00000230704
chr17	16879313	16884667	-	ENSG00000230709
chr13	40755946	40763165	+	ENSG00000230710
chr1	218205177	218207002	+	ENSG00000230714
chr10	31012180	31012669	+	ENSG00000230720
chr11	127115	139612	-	ENSG00000230724
chr20	25121425	25129894	-	ENSG00000230725
chr13	44808254	44817328	-	ENSG00000230731
chr22	32772651	32780330	+	ENSG00000230736
chr7	145372975	145378462	-	ENSG00000230746
chr2	96973001	96987469	-	ENSG00000230747
chr1	103957501	103968087	+	ENSG00000230759
chr1	106130197	106161580	-	ENSG00000230768
chr2	48168835	48468122	-	ENSG00000230773
chr21	37085437	37105240	-	ENSG00000230794
chr2	133043368	133051950	-	ENSG00000230803
chr14	101540206	101544247	-	ENSG00000230805
chr1	59486059	59510286	+	ENSG00000230812
chr1	83368866	83632498	+	ENSG00000230817
chr7	7294785	7317410	+	ENSG00000230825
chr7	36878577	36880978	+	ENSG00000230831
chr11	1798160	1799618	-	ENSG00000230834
chr2	75167385	75169797	+	ENSG00000230836
chr2	216582766	216584147	+	ENSG00000230838
chr20	1784662	1798252	-	ENSG00000230839
chr20	54871023	54874216	-	ENSG00000230843
chrX	46404928	46407843	+	ENSG00000230844
chr9	130801414	130819641	-	ENSG00000230848
chr1	143119061	143233417	+	ENSG00000230850
chr6	84732774	84734272	+	ENSG00000230852
chr1	103228878	103319398	-	ENSG00000230864
chr22	32366810	32369462	+	ENSG00000230866
chr2	33050510	33151760	+	ENSG00000230876
chr1	142618769	142729975	+	ENSG00000230880
chrX	149007636	149009870	-	ENSG00000230899
chr2	67314145	67485098	+	ENSG00000230906
chr20	23778778	23786300	+	ENSG00000230908
chr6	69339854	69344919	-	ENSG00000230910
chr7	2423756	2428232	+	ENSG00000230914
chr2	64412212	64432619	-	ENSG00000230923
chr6	8784411	8785678	+	ENSG00000230939
chr7	108962377	108966372	-	ENSG00000230941
chr6	113944737	113971276	-	ENSG00000230943
chr3	5297220	5298446	-	ENSG00000230944
chr9	82645494	82649470	+	ENSG00000230945
chr2	11497641	11505762	-	ENSG00000230952
chr6	170563422	170571657	-	ENSG00000230960
chr10	87209349	87251753	+	ENSG00000230962
chr10	103082242	103083151	-	ENSG00000230967
chr2	77899341	77900918	+	ENSG00000230968
chr17	16891643	16893491	+	ENSG00000230969
chr17	15170778	15175607	-	ENSG00000230971
chr21	24437813	24503528	+	ENSG00000230972
chr2	80926513	81097315	-	ENSG00000230975
chr21	36096105	36109478	-	ENSG00000230978
chr20	11214818	11282173	-	ENSG00000230990
chr2	155822025	155824515	-	ENSG00000230991
chr10	30944418	30946464	+	ENSG00000230998
chr22	17809924	17810122	+	ENSG00000231004
chr22	46451620	46454040	-	ENSG00000231010
chr20	24660183	24661627	+	ENSG00000231015
chr13	88795122	88888337	+	ENSG00000231019
chr6	133409219	133427717	+	ENSG00000231023
chr2	69927324	69940979	-	ENSG00000231024
chr10	98752207	98755716	+	ENSG00000231025
chr10	5276321	5305371	+	ENSG00000231039
chr2	147595317	147607878	+	ENSG00000231040
chr6	111548950	111580237	-	ENSG00000231046
chr1	1822910	1824097	+	ENSG00000231050
chr9	2541097	2541635	+	ENSG00000231052
chr2	45395722	45396553	+	ENSG00000231054
chr6	10474733	10478735	-	ENSG00000231056
chr1	211849104	211863445	+	ENSG00000231057
chr13	64241814	64312151	-	ENSG00000231061
chr20	55680797	55682184	+	ENSG00000231078
chr20	25989427	25991167	-	ENSG00000231081
chr10	82409553	82413488	+	ENSG00000231082
chr2	8741022	8763072	-	ENSG00000231083
chr1	55683534	55699850	+	ENSG00000231090
chr7	133969252	133970807	+	ENSG00000231098
chr21	37377636	37380136	+	ENSG00000231106
chr9	93063184	93195787	-	ENSG00000231107
chrX	139298187	139298956	-	ENSG00000231110
chr6	42908102	42916098	+	ENSG00000231113
chr12	77718421	77966055	+	ENSG00000231121
chr10	54210634	54230293	-	ENSG00000231131
chr20	61726845	61733671	-	ENSG00000231133
chrY	27874637	27879535	+	ENSG00000231141
chr6	94873638	94904376	+	ENSG00000231143
chr9	127277217	127278335	-	ENSG00000231149
chr2	45240353	45240807	-	ENSG00000231156
chr7	95225994	95243031	+	ENSG00000231170
chr2	741977	749856	+	ENSG00000231173
chr1	190594020	190770788	+	ENSG00000231175
chr3	10326103	10327430	+	ENSG00000231177
chr6	159774954	159775705	-	ENSG00000231178
chr1	142950985	142956716	-	ENSG00000231182
chr7	76531808	76548508	+	ENSG00000231183
chr10	102095320	102106147	-	ENSG00000231188
chr2	224363491	224369329	+	ENSG00000231189
chr9	32840596	32841760	-	ENSG00000231193
chr1	147762996	147767966	-	ENSG00000231196
chr2	22156208	22753977	-	ENSG00000231200
chr2	21540532	21784185	+	ENSG00000231204
chr20	62439429	62447874	+	ENSG00000231208
chr7	116211014	116254874	-	ENSG00000231210
chrX	6585906	6639585	-	ENSG00000231217
chr2	108665656	108669211	-	ENSG00000231221
chr9	126772809	126773393	+	ENSG00000231227
chr21	39695557	39705343	-	ENSG00000231231
chr10	106111349	106113333	-	ENSG00000231233
chr21	28731204	28820898	-	ENSG00000231236
chr13	19114637	19124837	+	ENSG00000231238
chr9	69082536	69108793	-	ENSG00000231242
chr3	38865393	38866793	+	ENSG00000231243
chr1	112719856	112903150	-	ENSG00000231246
chr3	4532575	4534847	-	ENSG00000231249
chr1	61125303	61291256	-	ENSG00000231252
chr22	33504515	33512280	+	ENSG00000231253
chr20	48657253	48658041	-	ENSG00000231265
chr2	16408295	16409462	-	ENSG00000231266
chr6	57690895	57691645	+	ENSG00000231273
chr20	57090435	57194944	+	ENSG00000231290
chr5	4512375	4516889	+	ENSG00000231291
chr6	166513153	166526761	+	ENSG00000231297
chr10	4692377	4720346	-	ENSG00000231298
chr3	20383960	20392420	+	ENSG00000231304
chr3	128580156	128590383	-	ENSG00000231305
chr21	38004979	38009331	-	ENSG00000231324
chr10	2211334	2231668	-	ENSG00000231326
chr2	70351168	70352449	-	ENSG00000231327
chr21	34854806	34856565	-	ENSG00000231355
chr13	19496029	19497905	-	ENSG00000231358
chr1	94713464	94715048	+	ENSG00000231363
chr1	83911736	83920454	+	ENSG00000231364
chr2	38633861	38742882	-	ENSG00000231367
chr9	35642511	35643514	+	ENSG00000231393
chr7	55661470	55662699	+	ENSG00000231394
chr3	8406393	8408078	-	ENSG00000231401
chr2	11528149	11530493	-	ENSG00000231403
chr22	27539439	27555840	+	ENSG00000231405
chr19	43833447	43835582	-	ENSG00000231412
chr1	48544459	48547868	-	ENSG00000231413
chr7	31454259	31460900	-	ENSG00000231418
chr2	151091406	151113521	-	ENSG00000231420
chr17	28900489	28904018	-	ENSG00000231421
chr10	25401987	25450165	+	ENSG00000231422
chr6	140175987	140181288	+	ENSG00000231426
chr7	54398390	54417542	+	ENSG00000231427
chr13	110705632	110707299	+	ENSG00000231428
chr1	121154579	121171134	+	ENSG00000231429
chr2	8683722	8715631	-	ENSG00000231435
chr16	72910	75123	+	ENSG00000231439
chrX	151889195	151890140	-	ENSG00000231447
chr2	175190755	175195371	+	ENSG00000231453
chr9	27245682	27282791	-	ENSG00000231459
chr9	23829668	23849912	+	ENSG00000231460
chr9	125233637	125238096	+	ENSG00000231465
chr13	48870649	48877797	-	ENSG00000231473
chr7	1660290	1661041	+	ENSG00000231476
chr17	19360393	19361712	+	ENSG00000231477
chr2	1576326	1584083	-	ENSG00000231482
chr10	5650438	5652756	-	ENSG00000231483
chr1	65532310	65533420	-	ENSG00000231485
chr2	89130700	89165653	-	ENSG00000231486
chr11	64187863	64200142	+	ENSG00000231492
chr22	28103578	28105929	+	ENSG00000231495
chr10	11002114	11012779	+	ENSG00000231496
chr2	107138359	107154535	-	ENSG00000231505
chr1	203256280	203257929	+	ENSG00000231507
chr1	5146519	5150959	-	ENSG00000231510
chr1	243192814	243215554	-	ENSG00000231512
chr9	35930009	35937148	+	ENSG00000231518
chr9	115875353	115882208	+	ENSG00000231528
chr1	220658446	220660385	-	ENSG00000231529
chr2	4675812	4703805	-	ENSG00000231532
chr6	80130014	80131022	+	ENSG00000231533
chrY	2870953	2970313	+	ENSG00000231535
chr2	111368493	111369981	+	ENSG00000231536
chr7	42869271	42884037	-	ENSG00000231539
chr1	147887350	147901508	+	ENSG00000231551
chr2	199747297	199936514	-	ENSG00000231557
chrX	45707328	45710920	-	ENSG00000231566
chr3	177534653	177617012	+	ENSG00000231574
chr16	62630276	62632353	+	ENSG00000231589
chr17	14113805	14121239	+	ENSG00000231595
chr2	217719112	217719855	-	ENSG00000231597
chr1	187412738	187446354	+	ENSG00000231599
chr10	789932	790898	+	ENSG00000231601
chr20	55305453	55306516	+	ENSG00000231604
chr1	167145154	167165029	-	ENSG00000231605
chr1	14548386	14549613	-	ENSG00000231606
chr13	50601269	50699856	-	ENSG00000231607
chr11	116645826	116646592	-	ENSG00000231611
chr1	90254473	90256051	+	ENSG00000231613
chr21	20673930	20676056	+	ENSG00000231620
chr2	105197279	105198348	-	ENSG00000231626
chr1	2730997	2731563	-	ENSG00000231630
chr2	27272551	27273132	-	ENSG00000231636
chr1	209541007	209553035	+	ENSG00000231648
chr2	207504797	207506006	+	ENSG00000231653
chr6	167317186	167318323	+	ENSG00000231654
chr6	19290550	19321252	-	ENSG00000231662
chr1	158101834	158110429	-	ENSG00000231666
chr1	101788893	101855859	+	ENSG00000231671
chr13	91543208	91578851	-	ENSG00000231674
chr9	111463650	111465372	-	ENSG00000231678
chr11	64161814	64163303	-	ENSG00000231680
chr7	50241835	50243914	-	ENSG00000231681
chr2	235353234	235363239	-	ENSG00000231682
chr6	53426087	53481969	-	ENSG00000231683
chr2	188577543	189152418	-	ENSG00000231689
chr6	170190417	170202969	+	ENSG00000231690
chr11	131123317	131220812	+	ENSG00000231698
chr7	6120734	6132716	+	ENSG00000231704
chr10	134232587	134234457	+	ENSG00000231705
chr1	521369	523833	-	ENSG00000231709
chr22	46435787	46440733	-	ENSG00000231711
chr21	41099682	41102607	+	ENSG00000231713
chr1	194320073	194321556	+	ENSG00000231714
chr1	199117726	199362435	+	ENSG00000231718
chr6	167650996	167653968	-	ENSG00000231720
chr3	186525481	186535910	+	ENSG00000231724
chrX	103172005	103174131	-	ENSG00000231728
chr1	143687097	143720401	+	ENSG00000231734
chr1	59304120	59316926	-	ENSG00000231740
chr20	48789087	48793096	+	ENSG00000231742
chr6	21522707	21524003	-	ENSG00000231754
chr21	19207333	19257925	-	ENSG00000231755
chr9	41306133	41311985	-	ENSG00000231757
chr1	234663637	234667525	-	ENSG00000231768
chr6	46064830	46097443	-	ENSG00000231769
chrX	42111712	42558636	+	ENSG00000231772
chrX	70980625	70981509	-	ENSG00000231774
chr6	85130746	85265870	-	ENSG00000231776
chr2	82210396	82232824	-	ENSG00000231781
chr4	83534266	83542590	-	ENSG00000231782
chr1	184298205	184301960	+	ENSG00000231791
chr9	112716	113754	-	ENSG00000231808
chr6	4345977	4347271	-	ENSG00000231811
chr1	218066242	218094146	+	ENSG00000231814
chr2	59662348	59669396	+	ENSG00000231815
chr1	60238467	60254520	+	ENSG00000231816
chr13	47029270	47060641	-	ENSG00000231817
chr2	43254992	43266686	-	ENSG00000231826
chr10	96901682	96928182	-	ENSG00000231829
chrX	153562310	153563387	-	ENSG00000231830
chr6	126498339	126523385	+	ENSG00000231842
chrX	22446249	22512830	+	ENSG00000231846
chr13	52378433	52387356	+	ENSG00000231856
chr6	161352112	161390803	+	ENSG00000231863
chr3	40807698	40904117	+	ENSG00000231873
chr16	26329428	26345749	+	ENSG00000231876
chr1	238648745	238701605	+	ENSG00000231877
chr6	44041650	44045689	+	ENSG00000231881
chr6	151517816	151518773	-	ENSG00000231883
chr7	3236258	3237888	-	ENSG00000231892
chr9	120602600	120659534	-	ENSG00000231901
chr9	7960413	7961080	-	ENSG00000231902
chr2	209119971	209120905	+	ENSG00000231908
chr6	114113032	114158556	-	ENSG00000231912
chr13	19246967	19250303	+	ENSG00000231914
chr2	51259739	52635055	+	ENSG00000231918
chr7	1548291	1549063	-	ENSG00000231927
chr20	29558488	29596406	-	ENSG00000231934
chr2	114285145	114300249	-	ENSG00000231943
chr2	20790535	20792308	-	ENSG00000231948
chr1	30888672	30893955	+	ENSG00000231949
chr7	39649209	39649889	-	ENSG00000231951
chr1	25534630	25535360	+	ENSG00000231953
chr2	206980271	206987047	+	ENSG00000231955
chrX	72300006	72304474	+	ENSG00000231963
chr1	179798744	179805259	-	ENSG00000231966
chr6	134749378	134841723	-	ENSG00000231971
chr10	26932098	26942383	+	ENSG00000231976
chr20	61798149	61812255	-	ENSG00000231977
chr1	240078739	240080255	-	ENSG00000231979
chr13	26626414	26627523	-	ENSG00000231983
chr21	25261114	25262857	-	ENSG00000231986
chr1	96719625	96839681	-	ENSG00000231987
chr9	96619365	96620615	+	ENSG00000231990
chr2	107159470	107160753	+	ENSG00000232001
[truncated: 5,954 more rows]
