# Supplementary material for: Systematically characterizing dysfunctional long intergenic non-coding RNAs in multiple brain regions of major psychosis
Source: Oncotarget. 2016 Sep 19;7(44):71087–98. doi: 10.18632/oncotarget.12122 (PMC5342065; doi:10.18632/oncotarget.12122)
Supplement: Supplementary file 4 [file oncotarget-07-71087-s004.xlsx]

## Sheet: novelLincRNA
Table S3. Genomic coordinates of novel lincRNA genes
chr	start	end	strand	gene_id
chr20	29611848	29631927	+	novLncGene1022
chrX	3735569	3761898	-	novLncGene122
chr2	166713985	166728003	-	novLncGene1282
chr4	2012433	2025577	-	novLncGene1391
chr10	111702439	111713649	-	novLncGene1543
chr15	102277302	102285113	-	novLncGene1808
chr17	44907961	44910520	-	novLncGene1893
chr19	9898084	9903856	-	novLncGene2004
chr19	46560932	46580376	-	novLncGene2089
chr21	36807959	36837627	-	novLncGene2235
chr22	33562373	33617737	-	novLncGene2287
chr22	50014104	50051152	-	novLncGene2311
chrX	100258821	100262962	-	novLncGene2381
chr7	112756773	112758668	-	novLncGene2388
chr3	174158768	174177567	+	novLncGene2493
chr19	12336974	12350329	-	novLncGene25
chr3	184119325	184144803	+	novLncGene2500
chr4	570777	572779	+	novLncGene2521
chr4	575171	578641	+	novLncGene2522
chr5	68889300	68890550	+	novLncGene2697
chr5	69282778	69293569	+	novLncGene2698
chr5	175118227	175137760	+	novLncGene2794
chr5	175550818	175554363	+	novLncGene2795
chr8	11870545	11873043	-	novLncGene2833
chr6	88106840	88109467	+	novLncGene2898
chr6	164007615	164009197	+	novLncGene2944
chr7	31023696	31032869	+	novLncGene2980
chr7	38050417	38053185	+	novLncGene2988
chr7	100609340	100611118	+	novLncGene3046
chr7	155174771	155189051	+	novLncGene3110
chr8	103540983	103542029	+	novLncGene3212
chr9	33617760	33618504	+	novLncGene3250
chr9	133259836	133261911	+	novLncGene3337
chr10	38717074	38736820	+	novLncGene3393
chr10	102826056	102827888	+	novLncGene3468
chr1	120837756	120838678	+	novLncGene3509
chr11	45792983	45793909	+	novLncGene3564
chr11	64216546	64219126	+	novLncGene3598
chr11	65222728	65234028	+	novLncGene3602
chr11	71214464	71216923	+	novLncGene3618
chr11	123301058	123306427	+	novLncGene3679
chr12	8931627	8935691	+	novLncGene3714
chr12	40944483	40954391	+	novLncGene3756
chr12	40963427	40964632	+	novLncGene3757
chr13	50638816	50640735	+	novLncGene3933
chr13	88339983	88345747	+	novLncGene3938
chr8	144385335	144389011	-	novLncGene3941
chr14	95982473	95984248	+	novLncGene4047
chr14	102196774	102198859	+	novLncGene4054
chr14	105122477	105123292	+	novLncGene4066
chr15	32888449	32889841	+	novLncGene4092
chr15	62682725	62768613	+	novLncGene4127
chr1	178511931	178518024	+	novLncGene4164
chr16	16434163	16443173	+	novLncGene4222
chr17	6915798	6917851	+	novLncGene4356
chr17	18996287	18997619	+	novLncGene4381
chr7	142498725	142500432	+	novLncGene440
chr9	70486501	70490187	-	novLncGene4473
chr18	60249038	60253962	+	novLncGene4566
chr18	68002675	68019695	+	novLncGene4569
chr1	206137237	206138150	+	novLncGene4593
chr19	45451543	45452822	+	novLncGene4738
chr19	47775326	47777090	+	novLncGene4747
chr21	18811208	18821503	+	novLncGene4877
chr22	18837631	18848562	+	novLncGene4905
chrX	21911718	21920026	+	novLncGene4971
chr9	138591583	138593519	-	novLncGene5238
chr2	27760253	27790011	+	novLncGene5326
chr2	161114229	161128391	-	novLncGene5504
chr2	47043807	47046597	+	novLncGene5528
chr2	239136186	239140318	-	novLncGene5586
chr4	38792298	38796254	-	novLncGene5843
chr5	470196	473213	-	novLncGene5945
chr5	710475	732786	-	novLncGene5947
chr10	70237120	70241135	-	novLncGene5976
chr5	177137904	177140917	-	novLncGene6092
chr6	9596343	9600026	-	novLncGene6105
chr11	10834553	10848129	-	novLncGene6260
chr6	160060339	160061133	-	novLncGene6339
chr2	199211553	199437305	+	novLncGene6363
chr7	3180134	3198204	-	novLncGene6483
chr13	95954705	95956401	-	novLncGene6612
chr14	60863187	60865411	-	novLncGene6689
chr1	27182632	27184094	+	novLncGene6779
chr7	38724946	38726637	-	novLncGene6834
chr16	9760742	9770700	-	novLncGene6893
chr16	73160536	73178346	-	novLncGene6987
chr14	29241910	29262920	+	novLncGene735
chr20	25827772	25843837	-	novLncGene78
chr17	37711553	37721325	+	novLncGene879
chr19	21541732	21559226	+	novLncGene969
chr2	242836136	242844702	-	novLncGene1318
chr2	239072633	239077541	+	novLncGene1816
chr19	52095036	52097633	-	novLncGene2131
chr21	45587818	45593580	-	novLncGene2247
chr22	47857048	47882860	-	novLncGene2309
chrX	46746852	46759138	-	novLncGene2352
chr4	147145709	147150208	+	novLncGene2623
chr5	784998	786259	+	novLncGene2647
chr5	95187936	95195837	+	novLncGene281
chr6	31727309	31727993	+	novLncGene2849
chr5	131746328	131811736	+	novLncGene291
chr7	90996343	91004502	-	novLncGene36
chr11	82530209	82533921	+	novLncGene3635
chr12	58937907	59206842	+	novLncGene3802
chr14	22931924	22934779	+	novLncGene3963
chr14	23016447	23021097	+	novLncGene3964
chr14	23727694	23742686	+	novLncGene3966
chr15	82380935	82390035	+	novLncGene4159
chr17	42015731	42016327	+	novLncGene4440
chrX	3189861	3202694	+	novLncGene4960
chr1	910585	912021	-	novLncGene5055
chr9	132902889	132906498	-	novLncGene5143
chr1	90421225	90422281	-	novLncGene5200
chr2	27928653	27938599	-	novLncGene5391
chr2	47082827	47086146	+	novLncGene5529
chr10	23492745	23528745	-	novLncGene5560
chr5	161337183	161428374	-	novLncGene6072
chr7	9136901	9229395	-	novLncGene6554
chr13	20248896	20252442	-	novLncGene6565
chr13	31626348	31630764	-	novLncGene6577
chr14	66424015	66471241	-	novLncGene6695
chr2	232316906	232317864	+	novLncGene6771
chr2	240684554	240724577	+	novLncGene6898
chr9	99705173	99775974	-	novLncGene992
chr2	200625267	200715896	-	novLncGene1298
chr10	133604732	133622535	-	novLncGene1555
chr14	98391947	98444461	-	novLncGene1764
chr15	80637195	80695917	-	novLncGene1800
chr15	98285448	98417780	-	novLncGene1806
chr18	74506688	74534251	-	novLncGene1955
chr21	46354640	46359828	-	novLncGene2250
chrX	52994760	53024651	-	novLncGene2359
chr4	102268937	102270040	+	novLncGene2594
chr4	175750819	175791938	+	novLncGene2638
chr5	75013465	75028191	+	novLncGene2708
chr1	23907985	23967058	+	novLncGene2719
chr7	155435778	155437100	-	novLncGene2760
chr8	12388390	12424651	+	novLncGene3136
chr6	31165537	31171745	+	novLncGene334
chr10	120863594	120867676	+	novLncGene3491
chr11	120039685	120042387	+	novLncGene3669
chr12	50690489	50691718	+	novLncGene3768
chr14	38265499	38271595	+	novLncGene3980
chr9	69377902	69380597	-	novLncGene4469
chr19	4585455	4586072	+	novLncGene4604
chr19	20959110	20977403	+	novLncGene4663
chr19	31910835	31912101	+	novLncGene4674
chr19	37264055	37267980	+	novLncGene4697
chr21	16134031	16135411	+	novLncGene4876
chr22	17602485	17612994	+	novLncGene4903
chrX	122867024	122868144	+	novLncGene5032
chr1	149449934	149459549	-	novLncGene5237
chr10	1017097	1034281	-	novLncGene5373
chr2	46760920	46769696	-	novLncGene5409
chr2	65275048	65283312	-	novLncGene5431
chr5	86512423	86534822	-	novLncGene6019
chr11	67371524	67373435	-	novLncGene6325
chr11	71627641	71639700	-	novLncGene6333
chr6	168187500	168197539	-	novLncGene6411
chr12	12508342	12510001	-	novLncGene6424
chr12	98879322	98897633	-	novLncGene6511
chr16	89749028	89752977	-	novLncGene7009
chr7	65112081	65113280	-	novLncGene7053
chr17	62399905	62407081	-	novLncGene7140
chr20	1868764	1872359	-	novLncGene72
chr15	100347228	100417353	+	novLncGene813
chr17	76840386	76842950	+	novLncGene907
