# Supplementary material for: Systematically characterizing dysfunctional long intergenic non-coding RNAs in multiple brain regions of major psychosis
Source: Oncotarget. 2016 Sep 19;7(44):71087–98. doi: 10.18632/oncotarget.12122 (PMC5342065; doi:10.18632/oncotarget.12122)
Supplement: Supplementary file 5 [file oncotarget-07-71087-s005.xlsx]

## Sheet: BA24_SZ_M2
Table S4. Member genes of module BA24_SZ_M2
known lincRNAs	novel lincRNAs	protein-coding genes
ENSG00000100181	novLncGene4222	ADA
ENSG00000131484	novLncGene440	MED6
ENSG00000170846	novLncGene4469	ZBTB33
ENSG00000177133	novLncGene4566	LOC100129361
ENSG00000189238	novLncGene4905	JMJD7
ENSG00000198468	novLncGene72	BCL2L11
ENSG00000204272	novLncGene969	SMKR1
ENSG00000224222		TOM1L1
ENSG00000224310		TOM1
ENSG00000224924		APITD1-CORT
ENSG00000224934		CORO7-PAM16
ENSG00000225174		URGCP-MRPS24
ENSG00000225484		ABCC9
ENSG00000225554		FAM47E-STBD1
ENSG00000225684		USH1C
ENSG00000225791		FSBP
ENSG00000226029		ARPC5
ENSG00000226101		CTDSP2
ENSG00000226137		SGK2
ENSG00000226308		DL4
ENSG00000226944		TRAP1
ENSG00000226950		OPTN
ENSG00000227036		G3BP1
ENSG00000227115		TRIM28
ENSG00000227285		FARP1
ENSG00000227544		DHRS9
ENSG00000227640		LHFPL2
ENSG00000228798		TSHZ1
ENSG00000228971		MPHOSPH9
ENSG00000229645		KLRG1
ENSG00000229672		GDF11
ENSG00000229743		ZNF443
ENSG00000231439		CALCOCO2
ENSG00000231528		RABEPK
ENSG00000231536		SPRY2
ENSG00000231551		STAM2
ENSG00000231768		CDK2AP2
ENSG00000232044		ZMPSTE24
ENSG00000232229		EFS
ENSG00000232645		BET1
ENSG00000232956		BCKDK
ENSG00000233056		CDKN2B
ENSG00000234171		CDKN2C
ENSG00000234177		CDKN2D
ENSG00000234290		AKR1A1
ENSG00000234771		MRVI1
ENSG00000235823		NPM3
ENSG00000236352		IRF9
ENSG00000236790		CDR1
ENSG00000238276		TUBB3
ENSG00000241316		CDR2
ENSG00000241481		APC10
ENSG00000241732		DLC1
ENSG00000245975		NDRG1
ENSG00000246731		CPQ
ENSG00000248508		RAPGEF3
ENSG00000250366		SPON1
ENSG00000250846		UBAC1
ENSG00000251164		PGRMC2
ENSG00000251396		ARIH2
ENSG00000253288		CD52
ENSG00000253352		RBM14
ENSG00000253642		VAV3
ENSG00000253704		ECI2
ENSG00000254281		MERTK
ENSG00000254510		HMGN4
ENSG00000255087		C1orf61
ENSG00000255198		SEMA4F
ENSG00000255980		SEMA4B
ENSG00000258285		ZNF211
ENSG00000258498		NEBL
ENSG00000258655		CEBPG
ENSG00000259070		PRDX4
ENSG00000259158		OLFM4
ENSG00000259758		AKAP3
ENSG00000259834		DPYSL4
ENSG00000260093		CCT7
ENSG00000260118		SORBS1
ENSG00000260163		IFITM2
ENSG00000260233		CDC42EP3
ENSG00000260317		PAICS
ENSG00000260495		RBCK1
ENSG00000260581		STAMBP
ENSG00000260787		IVNS1ABP
ENSG00000260838		LEFTY1
ENSG00000261096		SPINT2
ENSG00000261159		CGRRF1
ENSG00000261185		G13
ENSG00000261340		TNFSF13B
ENSG00000261572		AVIL
ENSG00000261710		CCT8
ENSG00000261716		CETN3
ENSG00000262155		CFL1
ENSG00000263146		SLC12A7
ENSG00000263164		CFL2
ENSG00000263316		STAG3
ENSG00000264207		STAG2
ENSG00000264575		RFPL2
ENSG00000264920		KIF1C
ENSG00000266918		TOB2
ENSG00000267010		AHCYL1
ENSG00000267014		NEK6
ENSG00000267067		GJB6
ENSG00000267152		SDCCAG3
ENSG00000267475		FRS2
ENSG00000267519		ALDH1L1
ENSG00000267546		TUBGCP2
ENSG00000267605		RUVBL2
ENSG00000267651		ME3
ENSG00000268119		MRPS30
ENSG00000268460		RAB10
ENSG00000268601		COPS8
ENSG00000269843		PRDX3
ENSG00000269935		GPR75
ENSG00000270020		FERMT2
ENSG00000270066		SLC38A3
ENSG00000270069		KIF2C
ENSG00000270091		ATF7
ENSG00000270111		RAB31
ENSG00000270170		PIM2
ENSG00000271200		CHD4
ENSG00000271204		DJB4
ENSG00000271270		ADAMTS8
ENSG00000271538		HNRNPUL1
ENSG00000271614		CAPN10
ENSG00000272002		CDC37
ENSG00000272003		PLA2G16
ENSG00000272091		BVES
ENSG00000272370		CORO1A
ENSG00000272444		ERLIN2
ENSG00000272479		SOX21
ENSG00000272604		FAM107A
ENSG00000272846		RASSF1
ENSG00000272923		CHKA
ENSG00000272944		WIF1
ENSG00000272971		RASSF8
ENSG00000273061		EGLN3
ENSG00000273064		PADI2
ENSG00000273145		PTGDR2
ENSG00000273148		MAN1B1
ENSG00000273320		SNX18
ENSG00000273329		CHP1
ENSG00000273443		HOGA1
ENSG00000273472		L3HYPDH
		PHF21B
		SCAMP4
		SLC52A3
		ACOT7
		EXOC3
		U2AF2
		ADC
		TUBA3D
		CYP2U1
		MFSD3
		SDSL
		PIK3IP1
		SLC35A4
		CHR7
		TIRAP
		LRRC37B
		XKR4
		FMNL2
		SLITRK1
		PNMA5
		OSBPL5
		C1QTNF6
		TMEM123
		DDIT4L
		GPR146
		UHRF2
		ZNF501
		TSR3
		RMI2
		FAM210B
		CMTM5
		COX20
		TLCD1
		GINM1
		SLC26A8
		ZNF837
		OLIG1
		MRPL54
		RPL39L
		SLC18B1
		ADCYAP1R1
		AP1S1
		MSS51
		TTC18
		MORN4
		CLU
		SFR1
		CLK3
		ADD3
		TPP1
		CYP2R1
		COLCA2
		NEDD1
		TEX29
		SLAIN1
		LRR1
		SOCS4
		PLIN2
		SLC25A29
		WHAMM
		TMEM170A
		MSI2
		KIF19
		CYB5D2
		TBC1D16
		FAM210A
		TTC39C
		FAM69C
		RAVER1
		EID2B
		CNN3
		B3GALT6
		SLC44A3
		CNTFR
		OSCP1
		FCRLB
		ADH5
		APOA1BP
		TATDN3
		SLX4IP
		LYG1
		COL9A2
		RFTN2
		COL16A1
		FAM131A
		CRYBG3
		DCBLD2
		ADK
		RTP1
		CORT
		ARL9
		AASDH
		JMY
		ADAT2
		NCOA7
		COX11
		CP
		TMEM139
		ADORA2B
		ZNF786
		MPLKIP
		CPM
		SRCRB4D
		CPOX
		CPS1
		CPT1A
		CPT1B
		CPT2
		CC2
		CRH
		CRHBP
		CRHR1
		MAGEE2
		PNCK
		ZNF358
		S100A16
		NEK7
		ZNF280B
		CRYAB
		PARP1
		PARP4
		MPP7
		FRMPD2
		CSF1
		ARHGAP42
		KDELC2
		PLEKHA7
		DNHD1
		ZNF664
		PTGR2
		FAM161B
		LYSMD4
		C15orf61
		CSNK2A2
		ADRA1D
		NCAN
		CSRP1
		ZNF785
		WDR16
		KCTD11
		CST3
		APCDD1
		CSTB
		ZNF418
		HIPK4
		ZNF582
		DPY19L3
		ZNF599
		CTBS
		SLC35F3
		CTF1
		MOB3C
		GLIS1
		EXOC8
		CTN1
		AIFM3
		CTPS1
		CHADL
		MEI1
		C2orf15
		OTOS
		GAREML
		SEPT10
		MB21D2
		PPP4R2
		CMC1
		IGSF11
		CXADR
		JAKMIP1
		CLEC2L
		AMOT
		ATP6V0E2
		CYP2D6
		CYP2J2
		TMEM65
		RDH10
		RHOXF1
		ZDHHC15
		CXorf38
		USP54
		TMTC2
		DGKQ
		DAP
		CLEC14A
		DAPK3
		SPRED1
		DBH
		DBI
		TRPV3
		EID2
		LPPR5
		ACE
		DCT
		CCDC138
		DDT
		C1QL2
		SPATA5
		DECR1
		GPR125
		SGMS2
		LIX1
		PRSS35
		SSBP4
		ADAMTS17
		SPTSSA
		DHODH
		DHPS
		CYB5R3
		NQO1
		DIO2
		DKC1
		AGA
		DSE2
		DYNC1LI2
		DOCK1
		DPP6
		DSC1
		RCAN1
		AGT
		DVL2
		TOR1A
		E2F4
		ECH1
		NR0B1
		S1PR1
		LPAR1
		EDNRB
		EIF2D
		EF2
		EF3
		EFNB1
		MEGF9
		EGFR
		AAED1
		EGR4
		EHHADH
		ANO6
		FAM227B
		DZIP1L
		CADM4
		ZNF626
		EML1
		SLC51A
		TVP23C
		TRIM65
		RANBP3L
		ENO1
		CMYA5
		TCTE1
		SLC29A1
		ERICH5
		AK2
		STOM
		EPHB1
		AK4
		EPHX1
		EPHX2
		EPOR
		EPS8
		ERBB2
		ALAD
		ETFDH
		ETV4
		EYA1
		EYA2
		F3
		ALDH2
		FABP3
		FAH
		AMER2
		FAT1
		C10orf107
		ZCCHC24
		ARMC3
		STOX1
		C10orf35
		TMEM136
		PATL1
		CYB561A3
		EFEMP1
		OTUD1
		HEPACAM
		OAF
		FAM181B
		SLC16A9
		C10orf25
		FAM171A1
		SLC39A12
		NT5DC1
		FCGR3A
		LRRC73
		RNF182
		MTURN
		KIAA1324L
		FBXL13
		BEND7
		FDPS
		ALDH9A1
		ALDH3A2
		FGF1
		FGF2
		ABCD2
		FGF9
		FGF11
		MAPK15
		FGF14
		ALDOA
		FGFR1
		FGFR3
		GPC5
		FGFR2
		FHL2
		CASC3
		COG2
		FKBP1A
		MRAS
		ZNF652
		RHOBTB3
		AAK1
		ICK
		FASTKD2
		ZHX2
		FOXJ3
		FKBP5
		CARD8
		TRAK1
		MAPRE1
		SEPHS2
		SIRT2
		PAXIP1
		NT5C2
		NINL
		ACIN1
		CEP131
		LIMCH1
		ALDOC
		SPEN
		FOXJ1
		PALLD
		PDXDC1
		TNIK
		FNBP1
		ZHX3
		CLUAP1
		SWAP70
		MYCBP2
		FOXO1
		ZNF423
		AKR1B1
		SPG20
		TAB2
		ATP10B
		KDM6B
		ZC3H3
		SSPO
		SLC35D1
		LPIN1
		SEPT8
		RFTN1
		ATG4B
		FBXL7
		MDN1
		FAM120A
		ACSBG1
		MLC1
		RRS1
		ZFR2
		NBEAL2
		PLCL2
		SEL1L3
		PHLPP1
		CAMTA1
		DNMBP
		MGA
		WWC1
		SMG6
		WSCD1
		KIF13B
		KIAA0930
		NEDD4L
		SASH1
		TTC28
		KHNYN
		USP24
		PPP1R13B
		RRP8
		AHCYL2
		NCSTN
		EXOSC2
		CRB1
		RHOQ
		HEY1
		PES1
		MACF1
		DAAM2
		NUP188
		HMHA1
		CDK20
		TSPAN12
		SPIN
		CHST5
		DDAH2
		DDAH1
		CDC42EP4
		CARHSP1
		SH3BP1
		NTSR2
		LRRC6
		PPP1R15A
		SLC7A11
		TMEFF2
		CADM1
		PITPNB
		MTCH1
		MTCH2
		EML2
		FTSJ1
		CDC26
		FTL
		FUT5
		STXBP4
		FUT8
		EPHX4
		DARC
		FYN
		ZNF620
		EBF3
		UBN2
		BRWD3
		GABPB1
		GABRA2
		TMEM196
		GABRD
		EML3
		GABRG1
		MAMDC2
		KANK3
		SERINC5
		SNX33
		C2orf72
		TBC1D22A
		RAD54B
		SAMM50
		ATXN10
		FAM19A5
		KLK5
		TXN2
		METTL7A
		ASF1A
		TEX40
		DFNB31
		MPC2
		ABI3BP
		PAMR1
		IFFO1
		MTHFD1L
		OLFML2B
		GALT
		SGMS1
		ZNF521
		SOSTDC1
		HEATR5A
		TPGS2
		C20orf194
		GANC
		C2CD2
		TIPARP
		REXO2
		L3MBTL1
		LRIG1
		LRP10
		TMEM98
		PCDHGA12
		ACOT11
		CYP4X1
		OSBPL3
		FAM127B
		ARHGEF26
		GGA1
		TOR1AIP1
		SZRD1
		MTG2
		GARS
		GART
		PITPNC1
		GAS6
		PHGDH
		CABYR
		FBXO25
		FBXO8
		VPS33B
		GATM
		GBA
		GAPDHS
		GCDH
		GCH1
		GCHFR
		PTPN18
		NUPR1
		TIMM9
		AGO1
		GDF1
		OSTF1
		BSCL2
		ELP4
		BEST4
		PGBD2
		GGT7
		OPLAH
		HBP1
		GJA1
		CHORDC1
		SEC22A
		TRUB2
		PELP1
		GJB2
		PPA2
		MTBP
		ST6GALC4
		SNX5
		TJP3
		INTU
		RTDR1
		SALL3
		SLC39A1
		SERP1
		SULT1C4
		GPR162
		MMADHC
		RND1
		RPS6KA6
		GOLIM4
		RABGEF1
		POLL
		GLI2
		GLI3
		GLRA2
		GLRX
		GLUD1
		GLUD2
		GLUL
		GM2A
		GMPR
		G12
		GL
		GZ
		GNB3
		GNG3
		C11orf31
		SLCO4A1
		GPM6B
		POC1B
		STK32C
		CDH20
		PGM2L1
		EFCAB4A
		ZNF740
		BRICD5
		C17orf58
		C17orf104
		ENDOV
		ZSCAN1
		C19orf54
		EMC10
		C19orf82
		ZNF763
		ZNF844
		ZFP82
		NWD1
		SLC25A34
		ANGPT2
		FAM150B
		DLL1
		SLC9A9
		GPER1
		C3orf38
		ZNF621
		ZNF660
		PRRT3
		C3orf70
		CYP4V2
		RNF175
		SH3PXD2B
		C5orf51
		CEP57L1
		GPR35
		SCARA5
		DPY19L4
		CRB2
		YIPF6
		LIN9
		MKNK2
		GPS2
		GRIA3
		GRID1
		TMEM176B
		OSTM1
		BZW2
		C11orf54
		RGCC
		NTMT1
		HIPK2
		KLF15
		GRIN2A
		GRIN2C
		FAM156A
		NDUFAF4
		MRPL22
		SLC25A4
		CTN3
		GRM2
		GRM3
		GRM7
		CXCL2
		GRSF1
		SLC25A6
		GSS
		GSTA4
		GSTM5
		GTF2H1
		PACSIN3
		REPIN1
		PSMC3IP
		GPSM2
		FAM216A
		ST8SIA5
		OSGIN1
		PSAT1
		GYS1
		NRBF2
		HIST1H1C
		SLC40A1
		HAGH
		HADHA
		HADHB
		HARS
		HAS3
		ANXA5
		SOX8
		VSX1
		HGFAC
		TAX1BP3
		HINT1
		HLA-DPA1
		HLA-DPB1
		HLA-DRB1
		AOAH
		FAM149B1
		HNRNPF
		ACACB
		HPCA
		HPCAL1
		AIRE
		HSD17B4
		HSF1
		HSF2
		HSPA1A
		HSPA1B
		DJB1
		FOXN2
		HTR2A
		HUS1
		ICA1
		FFAR4
		JMJD8
		C17orf67
		ZNF181
		ZNF260
		ID4
		ARSI
		LRIT2
		IDH1
		IDH3B
		IDH3G
		ZNF677
		CCDC160
		LRRTM1
		TUBB2B
		APOE
		C15orf38
		IGFBP2
		IGFBP6
		RILPL1
		SLCO4C1
		FAS
		IL6ST
		AQP1
		IL12RB2
		IRF2BP2
		IMPG1
		IRAK2
		IRF3
		ITGAV
		ITGB5
		ITGB8
		ITPA
		ITPKA
		ITPKB
		ITPR2
		JAG2
		JARID2
		CD82
		GALNT18
		KIF7
		LRRC37A3
		PEAR1
		LHFPL4
		KCNF1
		C5orf34
		ENHO
		PTAR1
		KCNJ4
		KCNJ10
		KCNN3
		ARL4D
		KLKB1
		ARG2
		FIBIN
		REP15
		C12orf68
		RHOB
		SHISA6
		ZNF790
		ZNF761
		KRT81
		RHOC
		ZNF662
		SMIM20
		RBM12B
		IER5L
		RHOG
		LAMB3
		LGALS3BP
		LIFR
		ABLIM1
		LIMK2
		FADS1
		LLGL1
		MEX3D
		SHC4
		CASC10
		FAM174B
		NBPF9
		PAIP2B
		C5orf63
		GOLGA7B
		LRP3
		LRP4
		LRP5
		LRPAP1
		C16orf74
		LSP1
		LTBP3
		LTBR
		LY6H
		LYN
		TM4SF1
		NBR1
		FAM19A1
		FNDC9
		MXD1
		SMAD4
		ARRB2
		MAL
		MAOA
		MAP4
		ACBD7
		C10orf105
		DENND6B
		MBP
		MC4R
		MCC
		CHST6
		MCL1
		MCM2
		MCM5
		MCM6
		MCM7
		ME1
		ME2
		MEIS1
		MFAP1
		MGST1
		CD99
		MID1
		MITF
		MLF1
		MLLT1
		AFF1
		FOXO4
		ASGR1
		ALDH6A1
		MOBP
		MOV10
		MPZ
		AS1
		ASNS
		DBX2
		PLIN5
		SMIM4
		C4orf47
		SPDYE3
		AARD
		TSPAN11
		SPDYE5
		ASPA
		CITED1
		ASPH
		IGFL4
		MSX1
		MT1E
		MTTP
		MUC6
		MXI1
		MYBPC1
		MYD88
		GADD45B
		MYLK
		MYO10
		IP
		ATF4
		NCBP1
		NDP
		NDUFA9
		NDUFS2
		NDUFV1
		DRG1
		NEDD4
		SEPT2
		LRRC37A2
		NEO1
		ATP1A2
		NFATC1
		NFE2L2
		NFX1
		ACO1
		NID1
		NIT1
		ATP1B2
		NT
		ATP1B3
		NME1
		NOP2
		CNOT4
		NPY
		NOTCH2
		NPC1
		NPTX2
		NTRK2
		RBMXL1
		TBC1D25
		OGG1
		CLEC18B
		OPHN1
		WRAP73
		ALDH7A1
		OTX1
		OXTR
		P2RX4
		SPRN
		PAFAH1B2
		COL5A3
		SYCP3
		PRDX1
		DEF6
		PAK2
		CUZD1
		CYHR1
		PALM
		PNPLA8
		SLC45A1
		PAX6
		AK3
		COPS7A
		PDCL
		VILL
		NTM
		PCBD1
		PCDHGC3
		ACOX1
		AMDHD2
		ASCC1
		EXOSC3
		MRPS16
		MRPS18C
		GMNN
		MEMO1
		POLR1D
		KLHL5
		UTP18
		PC
		LACTB2
		UTP11L
		GOLGA7
		SAR1B
		ANGPTL4
		ASB3
		KCTD3
		MYO15A
		ZDHHC2
		DDX47
		TACO1
		GLTP
		MRPL37
		TMEM216
		MRPL30
		PIPOX
		BET1L
		ANKMY1
		TLR7
		GMPR2
		FAM198B
		PHF21A
		MEX3C
		UBR5
		TRPV2
		HEMK1
		ACTL6B
		PDE4B
		ZNF107
		SCARA3
		YTHDF2
		PDE6D
		ANKFY1
		PPHLN1
		VPS54
		ZNF581
		PDGFRB
		SRRT
		TRMT6
		PDK1
		MRPL48
		PDK3
		CDK5RAP1
		RASD1
		PDK4
		ASB4
		ACSL5
		GPRC5B
		SLC26A4
		GNG13
		TM7SF3
		PENK
		CECR1
		PEX7
		PEX12
		PFAS
		PGAM2
		PGM3
		ATP6V1B1
		SERPINE2
		PIK3C2A
		PIK3C3
		PIM1
		ACP2
		PIP4K2A
		PLA2G5
		PLCB2
		IL17D
		PLCG1
		TPCN1
		PLEK
		FXYD1
		FXYD3
		PLOD1
		PLOD2
		PLP1
		PLTP
		PLXNB1
		PLXNB3
		PNOC
		PMP2
		PMP22
		FXYD6
		FGFRL1
		SLCO1C1
		EXOSC9
		EXOSC10
		PRRX1
		CPSF2
		BRWD1
		SEPT4
		C8orf58
		POLA1
		POLD1
		POLR2C
		SLC38A2
		ANLN
		PON2
		RIN2
		ANKIB1
		NLE1
		RNF216
		CPVL
		CCDC93
		POU3F2
		SPATA6
		DLL4
		EGLN1
		INO80
		PPARA
		ZNHIT6
		P4HTM
		MED1
		PPEF1
		IL17RD
		GRAMD1C
		DCHS2
		SYTL2
		CC2D1A
		FNBP1L
		DPP8
		LPPR1
		MTMR10
		RNF43
		CASZ1
		ELOVL2
		MKS1
		SEMA4C
		RPP25
		HEATR2
		ZSCAN32
		UBE2R2
		SLC41A3
		LPCAT2
		FAM120C
		C20orf27
		ZSCAN2
		GID8
		TESC
		RMND1
		PIH1D1
		STX17
		TTC38
		HEATR3
		PTCD3
		TRMT12
		TMEM248
		PPP1R3C
		PPP1R3D
		XKR8
		RBM28
		PPP1R10
		HAUS2
		TMEM38B
		MRPS10
		SEC61A2
		RNMTL1
		RNF220
		PPP2R1B
		EVA1B
		KIAA1551
		APPL2
		GOLPH3L
		BBS7
		RCBTB1
		FANCI
		EXD2
		LRRC20
		RAVER2
		USP40
		PPP2R5A
		TYW1
		THNSL2
		ECHDC2
		TMEM100
		LARP6
		AGPAT5
		STRBP
		CHDH
		SLC22A15
		LGR4
		PRCP
		PARL
		SMPD3
		SLC30A10
		IL17RB
		STAB2
		MED29
		ZCCHC8
		LRRC16A
		ASAP3
		TASP1
		BTBD2
		PRKAB2
		ZNF416
		DENND4C
		SMEK1
		NBPF1
		KANSL3
		RBM22
		ARHGEF40
		NECAP2
		IQCC
		N4BP2
		EDEM2
		CDK5RAP2
		ZNF701
		PRKCB
		AXL
		KDM3A
		WWC3
		ACTR10
		HDAC8
		PRKD1
		GSDMB
		THSD1
		ERBB2IP
		NXT2
		MAPK4
		MAP2K5
		PCDHGB7
		DJC3
		PCDHGA3
		PCDHGA1
		PCDHB11
		DH7
		MTFR1L
		FAM214A
		ZNF253
		PRODH
		RNF20
		LRRC8A
		CCBL2
		PARD3
		AZGP1
		SLC7A10
		PRRG1
		CTPS2
		HTRA1
		PSEN2
		CLDND1
		KCNK13
		TMEM9B
		NRIP3
		SLC2A4RG
		PSMA1
		GRIPAP1
		RAD18
		FSTL5
		BDH2
		ARNTL2
		PRTFDC1
		OTUD7B
		RGMA
		ADCK3
		YAE1D1
		CIAPIN1
		PSMC3
		PCBP4
		AGTRAP
		PLSCR4
		PSMD8
		PAK7
		SLC44A2
		TRIM54
		PELI2
		ACTR3B
		VN1R1
		MCOLN1
		SPRYD7
		VANGL2
		KIAA1244
		NHSL1
		ZNF630
		PTCH1
		BAG1
		PBXIP1
		PTGER3
		ZNF286A
		TTYH1
		RHOJ
		NMRAL1
		NDRG2
		TMCC3
		KIAA1161
		HHATL
		LRRC47
		ERMN
		PLEKHG1
		NLN
		MAVS
		MTUS1
		ARHGAP31
		PTK6
		SORCS2
		CC2D2A
		PTMA
		PREX1
		BEGAIN
		RANBP10
		ARHGAP23
		PTN
		COL20A1
		POGK
		UVSSA
		CALCOCO1
		EPB41L5
		RNF213
		GPAM
		CACHD1
		ZSWIM6
		LRRC4C
		FANCM
		KIAA1598
		MIER1
		ZNF529
		IGDCC4
		SCUBE2
		PTPN6
		PTPN9
		PTPN12
		CATSPERG
		PTPRZ1
		RAD1
		PVR
		PVRL2
		CXCL16
		PEX2
		BBS2
		PEX5
		PYCR1
		ALDH18A1
		PYGL
		PYGM
		SQRDL
		PLEKHB1
		MS4A7
		TP53INP2
		RHOU
		PCTP
		ABHD17C
		INIP
		CACTIN
		MID1IP1
		QARS
		RAB5A
		RABIF
		RAD52
		RALGDS
		RANGAP1
		RARG
		RARS
		RBL2
		RBM3
		RBP4
		BCL2
		RELA
		RELB
		DPF2
		REV3L
		RFPL1
		RFX1
		RFX2
		RFX4
		RGR
		ACTB
		RHCE
		RLBP1
		BCL6
		ELOVL5
		C2orf43
		FKBP10
		ZFAND3
		C14orf93
		ROM1
		RORB
		RP2
		CTXN3
		MRPS12
		SERINC4
		RPS6KA1
		RTKN
		RXRA
		RYR3
		BDNF
		S100A1
		S100A9
		SALL1
		TSPAN31
		SCD
		BCAN
		SDC2
		SDC4
		ABHD4
		PIEZO2
		SH2D4A
		SDHB
		FAM111A
		SLC17A9
		BLOC1S5
		MRPS14
		DMRTC1
		KIF13A
		PRDM16
		SELL
		PERP
		NPAS3
		LHPP
		RBKS
		PARVG
		BLM
		MAGEF1
		TMBIM1
		C10orf54
		LIN7B
		IFIH1
		ACOT6
		PDF
		HERPUD2
		SFRP2
		MROH6
		MAP1LC3B2
		HIF3A
		NXN
		SIL1
		TMEM88B
		CBWD6
		SDHAF1
		GZF1
		C5orf28
		SGCB
		MRPS25
		SH3BP2
		GPR135
		C7orf73
		SMURF2
		CCDC136
		SMYD3
		C16orf58
		ATPAF1
		MARC1
		TNS3
		S100PBP
		RMND5B
		AEN
		CEP85
		ARV1
		SLC13A3
		ETNPPL
		TUT1
		PPP1R3G
		BMP1
		LPIN3
		MRPL14
		SIX3
		MRPL34
		SKP1
		SLA
		SLC1A2
		SLC1A3
		SLC1A4
		MARCKSL1
		SLC1A6
		INTS3
		WNK1
		SLC2A5
		SLC3A2
		SLC4A2
		C5orf42
		C8orf33
		WNK4
		KIAA0895L
		SLC6A11
		ACTR3C
		SLC6A12
		SLC7A2
		BMP7
		SLC15A2
		SLC16A1
		BMPR1A
		SLC18A2
		SLC25A1
		SLCO1A2
		BMPR1B
		SLN
		STK33
		ZSCAN18
		GRAMD3
		ZNF747
		RASL11B
		CHID1
		TRAK2
		SMARCD2
		SPC1
		BNIP1
		SNRPB
		SNTA1
		SNTB1
		SNX1
		SOS2
		SOX2
		SOX10
		BPHL
		SRI
		BRCA1
		SRP14
		BRCA2
		SST
		ST5
		STAR
		STK3
		STK4
		CDKL5
		STX3
		STX4
		BSG
		MED22
		VAMP2
		TACR2
		TACR1
		TBL1X
		TBX3
		TCF3
		TCF7
		TCF7L2
		TCF12
		TEAD1
		TMBIM6
		NR2F1
		TFDP1
		TFRC
		TGFB2
		TGFBR3
		TGM1
		THBS4
		TIMP3
		C1QBP
		TJP1
		TKT
		TLE2
		TLR4
		NR2E1
		GPR137B
		TOP3A
		TP53
		TP53BP2
		C1S
		TPD52L1
		TPD52L2
		TRIP6
		TRPC3
		TRPM2
		TRPS1
		TSX
		TSSC1
		TSTA3
		TMEM191B
		NBPF8
		TULP3
		RAD51AP2
		TYK2
		TMEM229A
		TYROBP
		UBE2E1
		UBE2I
		UBE3A
		UGDH
		UCK2
		UNG
		USP4
		UQCRFS1
		USF1
		UVRAG
		VCP
		VEGFA
		VGF
		EZR
		TRPV1
		VRK2
		WARS
		WIPF1
		WFS1
		WNT7B
		WNT10B
		XPO1
		YES1
		PTTG1IP
		ZIC1
		ZIC2
		ZIC3
		ZNF12
		ZNF182
		ZNF24
		CA2
		ZNF121
		MKRN3
		TRIM25
		CA12
		VEZF1
		ZNF174
		RNF112
		ZSCAN26
		ZNF208
		ZNF217
		DDR1
		DLI1
		EVI5
		DAP3
		CACNB3
		FZD5
		SCG2
		SLC25A20
		KCB1
		VKORC1
		DDX50
		CAMKV
		NUP37
		AHK
		TMEM223
		DCTPP1
		C1orf50
		WDR77
		MAPKAP1
		NDUFAF5
		MBOAT7
		PPDPF
		MMP28
		TNIP2
		MFSD11
		ZNF343
		ZNF576
		ABHD16A
		TFEB
		LRRC2
		WDR25
		ULBP3
		TTC13
		ADIPOR2
		FAM118B
		RIC3
		ACSS3
		A16
		CCNJL
		OGFRL1
		OCEL1
		FAM184A
		ZCCHC6
		FN3KRP
		ZYG11B
		OGFOD3
		C11orf80
		MORC4
		THAP9
		WDR59
		SNIP1
		ZFHX4
		MYH14
		CLMN
		EHMT1
		CLMP
		A40
		QSER1
		SNX22
		NEK11
		BAALC
		MCMBP
		CYBRD1
		UBXN8
		DHDDS
		PAQR6
		SCD5
		WLS
		OBFC1
		TRAPPC13
		C14orf159
		TMEM62
		PANK2
		BICC1
		TRIM46
		PTGES2
		EDC3
		DBF4B
		TMEM254
		ARMC9
		C17orf70
		PIGZ
		PREX2
		MLLT10
		PLEKHO2
		EFHD1
		PDGFD
		CUL5
		UBXN6
		KIAA1683
		PTP4A2
		AARSD1
		KHDC1
		ASXL3
		DUSP16
		PRRT1
		NPL
		CDK2AP1
		TUBB1
		SLC2A10
		COLEC12
		CALR
		DPF3
		GAN
		GDPD5
		APOLD1
		TRIM8
		FIP1L1
		ANP32E
		ITM2C
		C6orf62
		LOC81691
		ARPC5L
		LAS1L
		CAPN2
		SMC1A
		ARID1A
		FZD8
		HIST1H2AC
		TCF7L1
		AIF1L
		UCK1
		CASP3
		TMEM47
		FAM107B
		CCDC3
		FAM167A
		SLC25A18
		ARMC10
		MRO
		TM2D2
		KCTD10
		TMEM133
		RASSF4
		TM2D1
		ITFG3
		CCDC8
		CTTNBP2
		KREMEN1
		B3GNT5
		SLC25A11
		GPR98
		KIRREL2
		HDHD2
		ANKRD27
		ZRANB3
		FBXO30
		ZIC4
		PCGF6
		BCAR3
		LRRIQ1
		ACAD11
		CEP78
		ZNRF3
		PPP1R1B
		ELMOD3
		TMEM117
		C2orf16
		MAF1
		ATP13A4
		BBOX1
		PSD2
		SLC37A3
		TCHP
		HSDL2
		C9orf89
		SLC25A33
		STK24
		BTBD10
		C2orf88
		TMEM79
		EFCAB2
		GINS4
		ZNF397
		C7orf50
		VPS25
		THOC3
		HVCN1
		NIFK
		RASAL1
		GNPAT
		CARD11
		ZNF528
		MSANTD4
		MAML2
		MEGF11
		MEGF10
		FBN3
		NKX6-2
		PPAPDC1B
		ZNF559
		C15orf41
		ACSS1
		MCHR2
		MAP1LC3A
		TUBB6
		TNRC18
		SLITRK2
		DGAT2
		CCDC62
		FAM126A
		CARD6
		CAT
		GPT2
		PLEKHA8
		SPSB2
		FUT10
		MFSD9
		PLCD4
		HAVCR2
		ZNF514
		PARP10
		RPUSD4
		C1orf198
		ATOH8
		FAM222A
		CIRH1A
		PPM1D
		RAB2B
		C8orf76
		RITA1
		WDR73
		PPFIBP2
		CGNL1
		SYTL1
		FBXL20
		PPFIA1
		RERG
		PKP4
		SMIM3
		HIST1H2BK
		DGKE
		DDO
		PPIL4
		CAMK1
		TRIM5
		BCAS1
		ZIC5
		LMO4
		STON2
		PIR
		DOCK7
		KIAA1755
		TNKS1BP1
		AP3B1
		ZC3H12C
		CDC14B
		CDC14A
		DENR
		RRP1
		CASK
		RGS20
		PPAP2A
		PPAP2B
		RUNX1T1
		ASMTL
		PSMG1
		RFXANK
		HSD17B6
		UNC5C
		AKR1C3
		ALDH4A1
		IRS2
		EIF3A
		SLC4A4
		STX16
		DGAT1
		B3GALNT1
		TNFRSF25
		ADAM19
		GPAA1
		MYOM1
		TNFSF13
		CBS
		PEX11B
		ACTN2
		PEX11A
		SUCLG2
		DCAF5
		FGF17
		CCBL1
		SOCS2
		KAT2B
		ALDH1A2
		RRP36
		SQSTM1
		SGPL1
		EIF2B3
		CPNE3
		BUD31
		AP1G2
		ENDOU
		TRIM4
		RSPH1
		UMODL1
		V1
		CHRFAM7A
		FCHSD1
		MVB12B
		MAATS1
		HSPB3
		SELENBP1
		PAPLN
		LIMD1
		CCDC120
		CCNG2
		BTBD6
		SLC25A14
		HS6ST2
		HIP1R
		SPAG9
		ZNF622
		SHF
		ZNF625
		CLDN10
		FAM104B
		IL33
		TMEM261
		TRIM41
		ADCK2
		RGN
		TRIM47
		SCARF2
		SLC16A4
		PRPF3
		DERL3
		KCNQ4
		ANKRD40
		FIBP
		MYADM
		TMSB10
		NEK9
		CABLES1
		ARHGEF2
		WDR20
		TTC5
		ARRDC4
		SLC33A1
		SNX29
		LGI1
		MTSS1L
		MTA2
		ATP6AP1L
		ZNF585B
		TMEM129
		PTTG1
		MSC
		CD8A
		SPECC1
		MAPKAPK2
		STK17B
		STK17A
		CYTH2
		MGME1
		COPB2
		SHKBP1
		GPR37L1
		GPR56
		OLFM2
[truncated: 72 more rows]
