# Supplementary material for: Systematically characterizing dysfunctional long intergenic non-coding RNAs in multiple brain regions of major psychosis
Source: Oncotarget. 2016 Sep 19;7(44):71087–98. doi: 10.18632/oncotarget.12122 (PMC5342065; doi:10.18632/oncotarget.12122)
Supplement: Supplementary file 6 [file oncotarget-07-71087-s006.xlsx]

## Sheet: BA9_SZ_M1
Table S5. Member genes of module BA9_SZ_M1
known lincRNAs	novel lincRNAs	protein-coding genes
ENSG00000149656	novLncGene3136	CCDC152
ENSG00000214043	novLncGene72	RP11-1055B8.3
ENSG00000217576	novLncGene969	SMIM6
ENSG00000223573	novLncGene992	FAM196B
ENSG00000224914		MAMLD1
ENSG00000227115		LOC100652824
ENSG00000227544		USH1C
ENSG00000229481		EDIL3
ENSG00000229645		SGK2
ENSG00000231533		MBNL2
ENSG00000231690		SLC25A13
ENSG00000232044		MPHOSPH6
ENSG00000233393		CDK6
ENSG00000234996		OLIG2
ENSG00000235609		EFS
ENSG00000235823		CDKN1C
ENSG00000237166		SPC5
ENSG00000237943		ABCA8
ENSG00000238035		ARIH2
ENSG00000241345		CDC42EP2
ENSG00000247400		VAV3
ENSG00000248559		ENOX2
ENSG00000250366		ADARB2
ENSG00000250615		SEMA4D
ENSG00000253734		OLFM4
ENSG00000254081		CFL2
ENSG00000254343		RFPL2
ENSG00000255980		CAPN9
ENSG00000258178		CD3EAP
ENSG00000258844		SLC35D2
ENSG00000259070		TPPP
ENSG00000259888		RCAN3
ENSG00000260037		CDC42EP1
ENSG00000260261		BVES
ENSG00000260331		LDB3
ENSG00000260552		DUSP10
ENSG00000260589		GALNT6
ENSG00000260664		PADI2
ENSG00000261121		SNX18
ENSG00000261402		SLCO2B1
ENSG00000261485		TMC6
ENSG00000261685		PNMA5
ENSG00000261827		FBXO17
ENSG00000262877		SLC5A11
ENSG00000264247		CMTM5
ENSG00000269107		RBP7
ENSG00000270018		IP6K3
ENSG00000270041		RFFL
ENSG00000272885		LOH12CR1
ENSG00000272977		GPR62
		C10orf90
		SFR1
		ANO4
		SLAIN1
		SLC51B
		TARSL2
		PAQR4
		AFMID
		FAM69C
		ZNF573
		CNP
		TMEM125
		COL4A5
		PIGU
		COL9A2
		KCNH8
		SLC31A2
		ARL9
		TRAM1L1
		CMBL
		TMEM171
		NUDCD2
		CLVS2
		TMEM139
		PTPDC1
		UPRT
		C20orf96
		C20orf112
		ADAMTS14
		TRPM6
		NEURL2
		LAYN
		PRIMA1
		WIPF2
		ZNF599
		LSM14B
		CHADL
		COMMD1
		TRMT44
		ADRB1
		TMEM74
		C8orf48
		MOSPD2
		TCEAL6
		USP54
		TMTC2
		CCDC122
		CITED4
		OXER1
		DNM2
		HBEGF
		RILPL2
		CADM4
		ABCA2
		C3orf67
		SPNS3
		CTTN
		C4orf46
		CLN8
		ERBB3
		EVI2A
		AMER2
		UNC5B
		FAM124A
		FAM13C
		REEP3
		SPATA13
		CPNE2
		PI16
		DAGLB
		THSD7A
		CLCA4
		IKZF3
		VASH1
		ICK
		DZIP1
		ARHGEF15
		SIRT2
		ENDOD1
		NCOA6
		CLUAP1
		CDK19
		NFASC
		ATP10B
		COLGALT2
		CAD
		FRMD4B
		SEPT8
		FLNC
		DIP2A
		PHLDB1
		XPO6
		TBC1D12
		ATP11A
		CSTF2T
		KIF13B
		ICOSLG
		TTC28
		DOCK9
		KIAA0947
		MAU2
		SIK3
		FNTA
		SLC44A1
		FOLH1
		SEC61G
		CDK20
		TSPAN15
		PIGN
		CORO1C
		DAPK2
		BACE1
		KCNE1L
		EML2
		LAMP5
		SPDYA
		FUT1
		FUT8
		KDSR
		ZDHHC20
		GAB1
		GABPB1
		ZNF718
		ST6GALC3
		GABRG3
		SERINC5
		SUN2
		RASGRP3
		DFNB31
		RWDD3
		NUDT13
		TMEM87A
		SPATS2L
		TMEM98
		PLEKHG3
		CHTOP
		CCDC69
		LDLRAP1
		NPHP4
		LRRC29
		ANKRD2
		GREM1
		GJB1
		ARRDC2
		PDE7B
		SIGLEC8
		DISC1
		AMPD3
		GLB1
		BBS9
		GLDC
		BIN1
		POLM
		GP1BA
		GPD1
		SLCO3A1
		ZNF311
		JAKMIP3
		GPR6
		TMEM235
		C1orf204
		CDH19
		FRYL
		PRR18
		LSMEM1
		GPR37
		TRIM59
		GPX3
		ANPEP
		ATAD2
		CTN3
		GTF2E1
		GTF2E2
		APC4
		CERS2
		HBA1
		HBA2
		HBB
		SOX8
		CDR2L
		HIP1
		HNRNPF
		APBB2
		BIRC2
		HSD11B1
		HSD17B3
		HSPA2
		APLP1
		FOXN2
		GPIHBP1
		TCEAL5
		GLDN
		ATXN1L
		ZFP57
		APOD
		C6orf52
		NIPAL4
		ITGA2
		ITIH4
		JAK3
		CD82
		ARF1
		MAST4
		KCNMB1
		KCTD4
		KRT17
		ENO4
		ARHGEF37
		GTF2IRD2B
		PAPL
		RHOG
		LAMP1
		ARHGAP1
		LAMP2
		LIPA
		LIPE
		FAM102A
		MYO18A
		SHC4
		SH2D5
		LRP2
		CUEDC1
		SMAD3
		MAG
		MAL
		MAN2A2
		MAN2A1
		MGAT5
		MITF
		MOBP
		MOG
		MTHFD2L
		TYW1B
		ASPA
		ASPH
		MYBL1
		MYCN
		MYO1D
		MYO1E
		MYO9B
		NEFM
		NEK3
		NINJ2
		NIT1
		NPY
		NPC1
		CLDN11
		PCSK6
		PDCL
		SPOCK3
		SLC35B3
		PLLP
		ABHD5
		ABHD17B
		ZDHHC9
		ASB3
		CERCAM
		GLTP
		PHF20
		C1RL
		CDK18
		SLC25A37
		PDE1C
		NOL7
		AMOTL2
		C11orf73
		PDE8A
		PDE1B
		NT5DC3
		KLF13
		ASB1
		TPPP3
		ENPP2
		CYB5R2
		ATP6V1B1
		PIK3C2B
		PIP4K2A
		PLCL1
		PLD1
		PLP1
		S1PR5
		PLXNB3
		PMP22
		YBEY
		SEPT4
		C21orf91
		SNTG1
		POLR2D
		ANLN
		WDR44
		MED18
		NDE1
		FBXL12
		POLR2J3
		CWC25
		LPPR1
		MTMR10
		PXK
		RASIP1
		RHBDL2
		RNF125
		NMRK1
		FAM118A
		LRRC8D
		TMEM38B
		PPP2R1B
		TMEM206
		TMEM140
		PPP6R3
		TMEM144
		SLC22A15
		TBC1D2
		ENOSF1
		DOCK10
		SYBU
		FAM178A
		RIOK2
		FAM63A
		TRERF1
		RNF130
		TMEM165
		DBNDD2
		KLHL4
		PCDHB11
		PCDHAC1
		PROX1
		PRRG1
		KLK6
		PSEN1
		CLDND1
		FMN2
		AGPAT4
		DPYSL5
		SEMA3G
		OTUD7B
		SLC12A9
		PCBP4
		CD248
		MAN1C1
		GJC2
		NIPAL3
		VN1R1
		TMCC3
		ERMN
		PLEKHH1
		SHROOM4
		MTUS1
		SEMA6A
		CARNS1
		DIP2B
		ARHGAP23
		KIAA1598
		WDFY4
		RHOU
		ABHD17C
		ARHGAP22
		QDPR
		RARRES2
		RECQL
		RSE1
		HAPLN2
		RTKN
		SCD
		PIEZO2
		MCCC2
		SMOC1
		ELTD1
		SFRP1
		SMIM5
		GOLGA6L4
		TMEM88B
		HHIP
		CDH24
		ATG3
		GOLGA6L10
		CRTC3
		CEP85
		DEPTOR
		ELOVL1
		VWA1
		RANBP17
		CCDC71
		MARCKSL1
		SLC6A9
		SLC6A13
		SLC12A2
		SLC16A2
		SLCO1A2
		TRAK2
		SNX1
		BOK
		SOX10
		STK3
		SYPL1
		CNTN2
		TCN2
		TF
		NR2F1
		TFPI
		TGFA
		TLE4
		FAM155A
		TYMS
		TMEM229A
		UBE2I
		UGT8
		BEST1
		MPPED2
		VRK2
		MYRF
		WIPF1
		ZNF2
		TUBA1A
		FZD5
		SEMA3B
		C7orf49
		KDELC1
		FA2H
		TFEB
		ADIPOR2
		SH3TC2
		SNIP1
		IQCA1
		CLMN
		MOB3B
		WDR78
		TMC5
		NEK11
		PRR5L
		NUP85
		TMC7
		MORN1
		MAP6D1
		DENND2D
		RNF34
		ELL3
		EFHD1
		TRAF3IP3
		SRCIN1
		TSEN2
		CYB5B
		COLEC12
		TDRD3
		STMN4
		ZNF93
		CAPN3
		AIF1L
		FAM107B
		JAM3
		RSPH3
		BCO2
		CASP8
		GTF2IRD2
		YIPF4
		C2orf88
		GINS4
		ZBED3
		DYRK2
		JPH4
		ZNF527
		NKX6-2
		DCTN5
		C22orf23
		CNDP1
		ZNF503
		PLXDC2
		C9orf3
		FAM222A
		PPM1D
		ATG4C
		PPFIBP2
		PIK3R3
		MICALL1
		SLC45A3
		DCLK3
		CNTP4
		KIAA1755
		CIPC
		DIXDC1
		TANC1
		LGR5
		PLA2G4C
		PPAP2C
		DH17
		CBR1
		SAP30
		SYNJ2
		MVB12B
		MAP7
		CLDN1
		HN1L
		FMNL3
		CCNE2
		SYNGR2
		C12orf65
		NXPE3
		SLC25A51
		ZMYM3
		SPECC1
		CYTH1
		DNER
		DRC1
		SHKBP1
		HNRNPLL
		SOCS6
		CD22
		OPALIN
		VAMP3
		TJAP1
		TTYH2
		SNRNP40
		PPP1R14A
		ONECUT2
		MYOT
		LITAF
		SPTLC2
		ATP6V1G1
		CREB5
		AATK
		NUP155
		FEZ1
		MTFR1
		IPO13
		ST18
		SEC14L5
		TMEM63A
		ZNF536
		CD97
		JADE3
		RASSF2
		MTSS1
		GINS1
		URB1
