# Supplementary material for: Systematically characterizing dysfunctional long intergenic non-coding RNAs in multiple brain regions of major psychosis
Source: Oncotarget. 2016 Sep 19;7(44):71087–98. doi: 10.18632/oncotarget.12122 (PMC5342065; doi:10.18632/oncotarget.12122)
Supplement: Supplementary file 7 [file oncotarget-07-71087-s007.xls]

## Sheet: BA11_BD_M3
Table S6. Member genes of module BA11_BD_M3
known lincRNAs	novel lincRNAs	protein-coding genes
ENSG00000228794	novLncGene1955	CDH2
ENSG00000251164	novLncGene2795	TMEM170B
ENSG00000257151		ARMCX4
ENSG00000260101		UBA2
ENSG00000271533		FSBP
ENSG00000272338		UST
ENSG00000272645		NUBP2
		FEM1B
		FRY
		FAM13A
		ABI2
		TRIM28
		DDX39A
		SF3B4
		RAMP1
		SIGMAR1
		HMG20B
		ZNHIT1
		NCOA2
		ARFGEF2
		ARFGEF1
		DNPH1
		CELF2
		B3GNT2
		YME1L1
		PLK4
		ARPP21
		ZNF460
		SEC24A
		HSPH1
		KDELR1
		LMAN2
		ILVBL
		TOPBP1
		ATE1
		BTN3A2
		PWP1
		WDHD1
		SEC23IP
		CHM
		SEC63
		C1orf85
		LYST
		SORCS1
		SSX2IP
		SFXN2
		CLN3
		ARL14EP
		LRRK2
		ALKBH2
		IFI27L1
		FOPNL
		SLC38A10
		ZNF428
		ERICH3
		C1orf122
		CMPK2
		EMB
		STXBP5
		HINT3
		ATF2
		HDX
		DUSP19
		CSNK1G3
		ZNF688
		SMIM17
		ZNF583
		AMOTL1
		FAM91A1
		ZNF782
		RHOXF1
		FAM122B
		DACH1
		DSE2
		DTX1
		DUSP6
		EEF1D
		EGR3
		ELAVL2
		CRTC2
		CREG2
		PTPLB
		R3HCC1
		ESRRG
		MTIF3
		FAM13C
		RBM24
		FHIT
		FKBP2
		CNKSR2
		WDR37
		RALY
		SHANK2
		DOPEY1
		MON2
		ATG2A
		EFR3A
		ATP11B
		RHOBTB2
		DDHD2
		KIAA1107
		ANKS1A
		ABCA5
		GCAT
		LRRC8B
		NNT
		RABGAP1
		SDF2L1
		ZBTB38
		PGLS
		SUSD5
		SIPA1L1
		FAM169A
		APPL1
		CCDC9
		FGFR1OP2
		GAS6
		ST6GALC4
		GMFB
		GPR22
		ANK2
		GRIA2
		GRIA3
		MACROD1
		GSTM4
		SNX10
		SLC25A24
		LRP12
		GLTSCR1
		ERO1L
		H2AFX
		NT5C
		HMGCR
		AGFG1
		PRMT1
		HSPA4
		B4GALNT4
		SPOPL
		FMN1
		IDS
		KCNT2
		ZBTB41
		IRAK2
		ITPR1
		DND1
		NDUFS7
		KCND2
		KCNQ3
		KIF2A
		KP1
		KRAS
		PLEKHM3
		C1QL3
		EML6
		LCNL1
		MAN1A1
		MAP2
		MAPT
		MARK1
		MBNL1
		MPST
		MYO1B
		MSX1
		MYO5A
		PPP1R12B
		B1
		GLU
		NEFL
		NFYB
		NME3
		NRAS
		ZBTB21
		SMARCAL1
		MYEF2
		UBXN1
		TRNT1
		CYB5R4
		ZNF639
		ANKMY1
		FAM53C
		CTDSPL2
		ARMCX3
		PEG3
		PFN1
		PHB
		TM6SF1
		SHC3
		BRWD1
		GDAP1
		WDR44
		MTMR12
		OTUD4
		TET2
		DUSP23
		UCKL1
		C1orf56
		C1orf123
		AUP1
		C19orf24
		PPP1R2
		OXR1
		PRMT6
		PPP3CA
		PPP4C
		GPALPP1
		VEZT
		KIF21A
		MFN1
		SCYL2
		AP5M1
		PRKCE
		PSENEN
		KIZ
		PCDHB6
		GPCPD1
		GPR108
		FAM20C
		CCDC47
		PNPLA2
		GOPC
		RNPEPL1
		PHTF2
		PSMD12
		SLC39A10
		SLC4A10
		RAB22A
		ODF2L
		TMEM181
		GRAMD1A
		FBRSL1
		ZDBF2
		PTPN4
		LSM2
		PXMP2
		SCAF1
		RANBP2
		RARRES2
		RASA1
		NTN4
		BCL7A
		TRAPPC11
		RPL7A
		RPN2
		RPS6KA3
		ANO3
		LRRC4
		CSMD1
		MOSPD3
		MRPL38
		ANKRD33B
		SRGAP2C
		SMARCA2
		BNIP3L
		STAT1
		HSPA13
		TSPO
		KLF10
		C3AR1
		TUFM
		UBE2D1
		C21orf2
		ZNF143
		ZFAND5
		USP7
		ATP13A3
		NLRX1
		TBL1XR1
		ACBD4
		NIPAL2
		RABEP2
		CSRNP3
		FRAS1
		SLC38A1
		CCDC130
		UNC93B1
		RAB1B
		NRIP1
		GTPBP6
		CAPS
		HDAC10
		KIRREL2
		RGPD5
		ALKBH7
		DYRK2
		ST6GAL2
		C9orf24
		SUV420H2
		ZNF514
		PPFIA2
		PIK3R3
		GFM1
		RUNX2
		USO1
		EIF4G3
		B3GALT1
		RAB11A
		BANF1
		KRIT1
		HERC1
		V3
		TMEM41A
		AIP
		CCNT2
		SPSB3
		ZNF697
		USP14
		FAM50A
		LONRF1
		ALKBH8
		XPR1
		NOLC1
		HNRNPLL
		MVB12A
		SP29
		GRHPR
		LRRC4B
		MED17
		HOMER3
		PICK1
		AKAP6
		CD37
		SCAMP1
		BAG4
		CLOCK
		DOCK4
		HDAC9
		MATR3
		KEAP1
		NUPL1
		CCS
		PTBP3
